# Supplementary material for: Qu­anti­tative analysis of weak non-covalent inter­actions in (Z)-3-(4-chloro­phen­yl)-2-phenyl­acrylo­nitrile: insights from PIXEL and Hirshfeld surface analysis
Source: Acta Crystallogr E Crystallogr Commun. 2019 Mar 26;75(Pt 4):499–505. doi: 10.1107/S2056989019003694 (PMC6509683; doi:10.1107/S2056989019003694)
Supplement: Supplementary file 1 [file e-75-00499-sup1.cif]

##############################################################################
#                                                                            #
# This CIF contains the data in a paper accepted for publication in          #
# Acta Crystallographica Section E. It conforms to the requirements of       #
# Notes for Authors for Acta Crystallographica Section E, and has been       #
# peer reviewed under the auspices of the IUCr Commission on Journals.       #
#                                                                            #
# Full details of the Crystallographic Information File format               #
# are given in the paper "The Crystallographic Information File (CIF):       #
# a New Standard Archive File for Crystallography" by S. R. Hall, F. H.      #
# Allen and I. D. Brown [Acta Cryst. (1991), A47, 655-685].                  #
#                                                                            #
# The current version of the core CIF dictionary is obtainable from          #
# ftp://ftp.iucr.org/pub/cif_core.dic.                                       #
#                                                                            #
# Software is freely available for graphical display of the structure(s)     #
# in this CIF. For information consult the CIF software page                 #
# http://www.iucr.org/resources/cif/software.                                #
#                                                                            #
# This file may be used for bona fide research purposes within the           #
# scientific community so long as proper attribution is given to the journal # 
# article from which it was obtained.                                        #
#                                                                            #
##############################################################################
data_I
_database_code_depnum_ccdc_archive 'CCDC 1903772'
_audit_creation_method     'SHELXL-2014/7'
_chemical_name_systematic
;
(<i>Z</i>)-3-(4-Chlorophenyl)-2-phenylacrylonitrile
;
_chemical_name_common     ?
_chemical_formula_moiety     'C15 H10 Cl N'
_chemical_formula_sum     'C15 H10 Cl N'
_chemical_formula_iupac     'C15 H10 Cl N'
_chemical_formula_weight     239.69
_chemical_melting_point     ?
_space_group_crystal_system     orthorhombic
_space_group_name_H-M_alt     'P b c n'
_space_group_name_Hall     '-P 2n 2ab'
loop_
    _space_group_symop_operation_xyz
    'x, y, z'
    '-x+1/2, -y+1/2, z+1/2'
    '-x, y, -z+1/2'
    'x+1/2, -y+1/2, -z'
    '-x, -y, -z'
    'x-1/2, y-1/2, -z-1/2'
    'x, -y, z-1/2'
    '-x-1/2, y-1/2, z'
_cell_length_a     13.3417(8)
_cell_length_b     7.1030(5)
_cell_length_c     25.1418(18)
_cell_angle_alpha     90
_cell_angle_beta     90
_cell_angle_gamma     90
_cell_volume     2382.6(3)
_cell_formula_units_Z     8
_cell_measurement_reflns_used     3085
_cell_measurement_theta_min     4.82
_cell_measurement_theta_max     67.42
_cell_measurement_temperature     100(2)
_exptl_crystal_description     plate
_exptl_crystal_colour     colourless
_exptl_crystal_size_max     0.31
_exptl_crystal_size_mid     0.29
_exptl_crystal_size_min     0.05
_exptl_crystal_density_diffrn     1.336
_exptl_crystal_density_meas     ?
_exptl_crystal_density_method     ?
_exptl_crystal_F_000     992
_exptl_absorpt_coefficient_mu     2.608
_exptl_absorpt_correction_type     analytical
_exptl_absorpt_process_details
;
(CrysAlisPro; Agilent, 2012)
;
_exptl_absorpt_correction_T_min     0.560
_exptl_absorpt_correction_T_max     0.889
_diffrn_ambient_temperature     100(2)
_diffrn_source     'SuperNova (Cu) X-ray Source'
_diffrn_radiation_type     CuK\a
_diffrn_radiation_wavelength     1.54178
_diffrn_measurement_device_type     'SuperNova, Dual, Cu at zero, Atlas'
_diffrn_measurement_method     '\w scans'
_diffrn_detector_area_resol_mean     ?
_diffrn_reflns_number     6681
_diffrn_reflns_av_R_equivalents     0.0308
_diffrn_reflns_av_unetI/netI     0.0266
_diffrn_reflns_theta_min     3.516
_diffrn_reflns_theta_max     67.246
_diffrn_reflns_theta_full     67.246
_diffrn_measured_fraction_theta_max     0.999
_diffrn_measured_fraction_theta_full     0.999
_diffrn_reflns_limit_h_min     -15
_diffrn_reflns_limit_h_max     11
_diffrn_reflns_limit_k_min     -6
_diffrn_reflns_limit_k_max     8
_diffrn_reflns_limit_l_min     -23
_diffrn_reflns_limit_l_max     30
_refine_special_details     ?
_reflns_number_total     2132
_reflns_number_gt     1930
_reflns_threshold_expression     'I > 2\s(I)'
_refine_ls_structure_factor_coef     Fsqd
_refine_ls_matrix_type     full
_refine_ls_R_factor_all     0.0549
_refine_ls_R_factor_gt     0.0499
_refine_ls_wR_factor_gt     0.1178
_refine_ls_wR_factor_ref     0.1215
_refine_ls_goodness_of_fit_ref     1.099
_refine_ls_restrained_S_all     1.091
_refine_ls_number_reflns     2132
_refine_ls_number_parameters     212
_refine_ls_number_restraints     44
_refine_ls_hydrogen_treatment     constr
_refine_ls_weighting_scheme     calc
_refine_ls_weighting_details
              'w=1/[\s^2^(Fo^2^)+(0.0441P)^2^+2.5669P] where P=(Fo^2^+2Fc^2^)/3'
_atom_sites_solution_hydrogens     geom
_atom_sites_solution_primary     direct
_atom_sites_solution_secondary     difmap
_refine_ls_shift/su_max     0.001
_refine_ls_shift/su_mean     0.000
_refine_diff_density_max     0.281
_refine_diff_density_min     -0.201
_refine_ls_extinction_method     none
_refine_ls_extinction_coef     .
loop_
    _atom_type_symbol
    _atom_type_description
    _atom_type_scat_dispersion_real
    _atom_type_scat_dispersion_imag
    _atom_type_scat_source
    'C' 'C' 0.0181 0.0091
                         'International Tables Vol C Tables 4.2.6.8 and 6.1.1.4'
    'H' 'H' 0.0000 0.0000
                         'International Tables Vol C Tables 4.2.6.8 and 6.1.1.4'
    'N' 'N' 0.0311 0.0180
                         'International Tables Vol C Tables 4.2.6.8 and 6.1.1.4'
    'Cl' 'Cl' 0.3639 0.7018
                         'International Tables Vol C Tables 4.2.6.8 and 6.1.1.4'
_computing_data_collection
;
(CrysAlisPro; Agilent, 2012)
;
_computing_cell_refinement
;
(CrysAlisPro; Agilent, 2012)
;
_computing_data_reduction
;
(CrysAlisPro; Agilent, 2012)
;
_computing_structure_solution
;
SHELXS-2013 (Sheldrick, 2008)
;
_computing_structure_refinement
;
SHELXL-2014/7 (Sheldrick, 2015)
;
_computing_molecular_graphics
;
PLATON (Spek, 2009) and Mercury (Macrae <i>et al.</i>,  2008)
;
_computing_publication_material
;
publCIF (Westrip, 2010)
;
loop_
    _atom_site_type_symbol
    _atom_site_label
    _atom_site_fract_x
    _atom_site_fract_y
    _atom_site_fract_z
    _atom_site_U_iso_or_equiv
    _atom_site_adp_type
    _atom_site_calc_flag
    _atom_site_occupancy
    _atom_site_disorder_assembly
    _atom_site_disorder_group
    Cl Cl1 0.34667(5) 0.49268(11) 0.74493(3) 0.0369(2) Uani d 0.8598(17) A 1
    C C12 0.3468(2) 0.4040(5) 0.68021(11) 0.0258(7) Uani d 0.8598(17) A 1
    C C11 0.2585(4) 0.4067(10) 0.65042(19) 0.0251(12) Uani d 0.8598(17) A 1
    H H11 0.1975 0.4506 0.6654 0.030 Uiso calc 0.8598(17) A 1
    C C10 0.26234(19) 0.3441(7) 0.59886(15) 0.0230(8) Uani d 0.8598(17) A 1
    H H10 0.2031 0.3475 0.5779 0.028 Uiso calc 0.8598(17) A 1
    C C9 0.35071(18) 0.2756(4) 0.57609(11) 0.0211(6) Uani d 0.8598(17) A 1
    C C14 0.43690(19) 0.2651(4) 0.60818(12) 0.0238(6) Uani d 0.8598(17) A 1
    H H14 0.4969 0.2135 0.5940 0.029 Uiso calc 0.8598(17) A 1
    C C13 0.4351(2) 0.3289(4) 0.66008(13) 0.0251(6) Uani d 0.8598(17) A 1
    H H13 0.4935 0.3215 0.6817 0.030 Uiso calc 0.8598(17) A 1
    C C8 0.34672(17) 0.2150(4) 0.52053(11) 0.0221(6) Uani d 0.8598(17) A 1
    H H8 0.2831 0.1722 0.5086 0.026 Uiso calc 0.8598(17) A 1
    C C7 0.41994(17) 0.2112(3) 0.48387(10) 0.0209(5) Uani d 0.8598(17) A 1
    C C15 0.52002(18) 0.2729(4) 0.49672(11) 0.0223(6) Uani d 0.8598(17) A 1
    C C1 0.4052(2) 0.1547(4) 0.42761(11) 0.0221(6) Uani d 0.8598(17) A 1
    C C2 0.3269(2) 0.0340(5) 0.41280(15) 0.0243(7) Uani d 0.8598(17) A 1
    H H2 0.2827 -0.0136 0.4392 0.029 Uiso calc 0.8598(17) A 1
    C C3 0.3133(3) -0.0165(6) 0.36020(18) 0.0295(7) Uani d 0.8598(17) A 1
    H H3 0.2595 -0.0976 0.3508 0.035 Uiso calc 0.8598(17) A 1
    C C4 0.3776(2) 0.0501(5) 0.32082(12) 0.0316(8) Uani d 0.8598(17) A 1
    H H4 0.3685 0.0140 0.2848 0.038 Uiso calc 0.8598(17) A 1
    C C5 0.4552(2) 0.1704(5) 0.33516(12) 0.0319(7) Uani d 0.8598(17) A 1
    H H5 0.4989 0.2181 0.3086 0.038 Uiso calc 0.8598(17) A 1
    C C6 0.46955(19) 0.2214(4) 0.38776(13) 0.0258(6) Uani d 0.8598(17) A 1
    H H6 0.5235 0.3024 0.3969 0.031 Uiso calc 0.8598(17) A 1
    N N2 0.6003(4) 0.322(2) 0.5051(3) 0.0275(13) Uani d 0.8598(17) A 1
    Cl Cl1' 0.4211(3) -0.0021(6) 0.26712(16) 0.0355(12) Uani d 0.1402(17) A 2
    C C12' 0.3955(15) 0.065(3) 0.3320(6) 0.0258(7) Uani d 0.1402(17) A 2
    C C11' 0.3213(17) -0.031(3) 0.3605(10) 0.0251(12) Uani d 0.1402(17) A 2
    H H11' 0.2808 -0.1233 0.3438 0.030 Uiso calc 0.1402(17) A 2
    C C10' 0.3084(15) 0.012(3) 0.4131(9) 0.0230(8) Uani d 0.1402(17) A 2
    H H10' 0.2584 -0.0516 0.4330 0.028 Uiso calc 0.1402(17) A 2
    C C9' 0.3673(11) 0.148(2) 0.4380(6) 0.0211(6) Uani d 0.1402(17) A 2
    C C14' 0.4402(11) 0.240(2) 0.4083(7) 0.0238(6) Uani d 0.1402(17) A 2
    H H14' 0.4806 0.3321 0.4253 0.029 Uiso calc 0.1402(17) A 2
    C C13' 0.4562(13) 0.202(2) 0.3551(8) 0.0251(6) Uani d 0.1402(17) A 2
    H H13' 0.5062 0.2656 0.3352 0.030 Uiso calc 0.1402(17) A 2
    C C8' 0.3491(12) 0.192(2) 0.4942(5) 0.0221(6) Uani d 0.1402(17) A 2
    H H8' 0.2817 0.1744 0.5054 0.026 Uiso calc 0.1402(17) A 2
    C C7' 0.4111(9) 0.251(2) 0.5321(5) 0.0209(5) Uani d 0.1402(17) A 2
    C C15' 0.5165(10) 0.281(3) 0.5210(7) 0.0223(6) Uani d 0.1402(17) A 2
    C C1' 0.3810(13) 0.294(3) 0.5875(6) 0.0221(6) Uani d 0.1402(17) A 2
    C C2' 0.2837(15) 0.357(5) 0.6003(10) 0.0243(7) Uani d 0.1402(17) A 2
    H H2' 0.2315 0.3515 0.5746 0.029 Uiso calc 0.1402(17) A 2
    C C3' 0.265(3) 0.429(9) 0.6513(12) 0.0295(7) Uani d 0.1402(17) A 2
    H H3' 0.2066 0.5025 0.6568 0.035 Uiso calc 0.1402(17) A 2
    C C4' 0.3293(16) 0.396(4) 0.6948(8) 0.0316(8) Uani d 0.1402(17) A 2
    H H4' 0.3103 0.4223 0.7305 0.038 Uiso calc 0.1402(17) A 2
    C C5' 0.4215(14) 0.322(3) 0.6819(7) 0.0319(7) Uani d 0.1402(17) A 2
    H H5' 0.4684 0.2946 0.7093 0.038 Uiso calc 0.1402(17) A 2
    C C6' 0.4461(14) 0.288(3) 0.6300(8) 0.0258(6) Uani d 0.1402(17) A 2
    H H6' 0.5140 0.2566 0.6225 0.031 Uiso calc 0.1402(17) A 2
    N N2' 0.598(3) 0.323(14) 0.514(3) 0.0275(13) Uani d 0.1402(17) A 2
loop_
    _atom_site_aniso_label
    _atom_site_aniso_U_11
    _atom_site_aniso_U_22
    _atom_site_aniso_U_33
    _atom_site_aniso_U_12
    _atom_site_aniso_U_13
    _atom_site_aniso_U_23
    Cl1 0.0262(4) 0.0535(5) 0.0309(4) 0.0039(3) 0.0002(2) -0.0111(3)
    C12 0.0270(15) 0.0252(14) 0.0252(16) 0.0003(12) 0.0022(11) -0.0039(13)
    C11 0.0152(15) 0.023(3) 0.0373(14) 0.0016(17) 0.0025(11) 0.0000(13)
    C10 0.0133(15) 0.0221(16) 0.0336(13) -0.0006(15) -0.0016(13) 0.0021(11)
    C9 0.0133(13) 0.0151(12) 0.0348(14) -0.0033(11) -0.0009(10) 0.0039(11)
    C14 0.0145(13) 0.0231(14) 0.0339(15) 0.0026(10) 0.0024(13) 0.0000(13)
    C13 0.0168(12) 0.0252(14) 0.0335(16) -0.0012(10) -0.0025(12) 0.0013(14)
    C8 0.0137(11) 0.0163(12) 0.0362(15) 0.0001(9) -0.0004(12) 0.0033(12)
    C7 0.0130(11) 0.0159(11) 0.0336(12) 0.0010(9) -0.0010(9) 0.0034(10)
    C15 0.0178(12) 0.0200(12) 0.0290(14) 0.0022(9) 0.0022(11) 0.0019(13)
    C1 0.0134(12) 0.0197(13) 0.0332(14) 0.0021(12) -0.0008(10) 0.0021(11)
    C2 0.0190(17) 0.0195(15) 0.0344(14) -0.0013(12) 0.0006(13) 0.0025(11)
    C3 0.0250(16) 0.0279(17) 0.0355(15) -0.0025(13) -0.0046(12) 0.0017(12)
    C4 0.0303(17) 0.0355(17) 0.0289(16) 0.0033(13) -0.0026(12) 0.0013(13)
    C5 0.0269(14) 0.0346(17) 0.0343(16) 0.0020(13) 0.0021(13) 0.0059(13)
    C6 0.0173(13) 0.0228(14) 0.0372(17) -0.0004(11) 0.0009(11) 0.0051(12)
    N2 0.0163(10) 0.0277(10) 0.039(4) 0.0005(8) 0.0000(12) 0.000(3)
    Cl1' 0.042(2) 0.036(2) 0.029(2) 0.0029(19) 0.0032(17) -0.0018(17)
    C12' 0.0270(15) 0.0252(14) 0.0252(16) 0.0003(12) 0.0022(11) -0.0039(13)
    C11' 0.0152(15) 0.023(3) 0.0373(14) 0.0016(17) 0.0025(11) 0.0000(13)
    C10' 0.0133(15) 0.0221(16) 0.0336(13) -0.0006(15) -0.0016(13) 0.0021(11)
    C9' 0.0133(13) 0.0151(12) 0.0348(14) -0.0033(11) -0.0009(10) 0.0039(11)
    C14' 0.0145(13) 0.0231(14) 0.0339(15) 0.0026(10) 0.0024(13) 0.0000(13)
    C13' 0.0168(12) 0.0252(14) 0.0335(16) -0.0012(10) -0.0025(12) 0.0013(14)
    C8' 0.0137(11) 0.0163(12) 0.0362(15) 0.0001(9) -0.0004(12) 0.0033(12)
    C7' 0.0130(11) 0.0159(11) 0.0336(12) 0.0010(9) -0.0010(9) 0.0034(10)
    C15' 0.0178(12) 0.0200(12) 0.0290(14) 0.0022(9) 0.0022(11) 0.0019(13)
    C1' 0.0134(12) 0.0197(13) 0.0332(14) 0.0021(12) -0.0008(10) 0.0021(11)
    C2' 0.0190(17) 0.0195(15) 0.0344(14) -0.0013(12) 0.0006(13) 0.0025(11)
    C3' 0.0250(16) 0.0279(17) 0.0355(15) -0.0025(13) -0.0046(12) 0.0017(12)
    C4' 0.0303(17) 0.0355(17) 0.0289(16) 0.0033(13) -0.0026(12) 0.0013(13)
    C5' 0.0269(14) 0.0346(17) 0.0343(16) 0.0020(13) 0.0021(13) 0.0059(13)
    C6' 0.0173(13) 0.0228(14) 0.0372(17) -0.0004(11) 0.0009(11) 0.0051(12)
    N2' 0.0163(10) 0.0277(10) 0.039(4) 0.0005(8) 0.0000(12) 0.000(3)
_geom_special_details
;
 All esds (except the esd in the dihedral angle between two l.s. planes)
 are estimated using the full covariance matrix.  The cell esds are taken
 into account individually in the estimation of esds in distances, angles
 and torsion angles; correlations between esds in cell parameters are only
 used when they are defined by crystal symmetry.  An approximate (isotropic)
 treatment of cell esds is used for estimating esds involving l.s. planes.
;
loop_
    _geom_bond_atom_site_label_1
    _geom_bond_atom_site_label_2
    _geom_bond_site_symmetry_2
    _geom_bond_distance
    _geom_bond_publ_flag
    Cl1 C12 . 1.745(3) ?
    C12 C13 . 1.389(4) ?
    C12 C11 . 1.397(5) ?
    C11 C10 . 1.371(4) ?
    C11 H11 . 0.9500 ?
    C10 C9 . 1.398(4) ?
    C10 H10 . 0.9500 ?
    C9 C14 . 1.407(4) ?
    C9 C8 . 1.462(4) ?
    C14 C13 . 1.382(4) ?
    C14 H14 . 0.9500 ?
    C13 H13 . 0.9500 ?
    C8 C7 . 1.344(3) ?
    C8 H8 . 0.9500 ?
    C7 C15 . 1.442(3) ?
    C7 C1 . 1.483(4) ?
    C15 N2 . 1.146(5) ?
    C1 C6 . 1.402(4) ?
    C1 C2 . 1.402(4) ?
    C2 C3 . 1.382(5) ?
    C2 H2 . 0.9500 ?
    C3 C4 . 1.393(5) ?
    C3 H3 . 0.9500 ?
    C4 C5 . 1.390(4) ?
    C4 H4 . 0.9500 ?
    C5 C6 . 1.384(4) ?
    C5 H5 . 0.9500 ?
    C6 H6 . 0.9500 ?
    Cl1' C12' . 1.735(15) ?
    Cl1' Cl1' 3_655 2.275(9) ?
    C12' C13' . 1.389(17) ?
    C12' C11' . 1.399(18) ?
    C11' C10' . 1.368(19) ?
    C11' H11' . 0.9500 ?
    C10' C9' . 1.391(17) ?
    C10' H10' . 0.9500 ?
    C9' C14' . 1.388(15) ?
    C9' C8' . 1.467(15) ?
    C14' C13' . 1.383(16) ?
    C14' H14' . 0.9500 ?
    C13' H13' . 0.9500 ?
    C8' C7' . 1.331(14) ?
    C8' H8' . 0.9500 ?
    C7' C15' . 1.448(14) ?
    C7' C1' . 1.483(15) ?
    C15' N2' . 1.148(17) ?
    C1' C6' . 1.377(16) ?
    C1' C2' . 1.410(18) ?
    C2' C3' . 1.40(2) ?
    C2' H2' . 0.9500 ?
    C3' C4' . 1.41(2) ?
    C3' H3' . 0.9500 ?
    C4' C5' . 1.376(17) ?
    C4' H4' . 0.9500 ?
    C5' C6' . 1.369(16) ?
    C5' H5' . 0.9500 ?
    C6' H6' . 0.9500 ?
loop_
    _geom_angle_atom_site_label_1
    _geom_angle_atom_site_label_2
    _geom_angle_atom_site_label_3
    _geom_angle_site_symmetry_1
    _geom_angle_site_symmetry_3
    _geom_angle
    _geom_angle_publ_flag
    C13 C12 C11 . . 121.7(3) ?
    C13 C12 Cl1 . . 118.7(2) ?
    C11 C12 Cl1 . . 119.6(3) ?
    C10 C11 C12 . . 118.1(4) ?
    C10 C11 H11 . . 120.9 ?
    C12 C11 H11 . . 120.9 ?
    C11 C10 C9 . . 122.1(3) ?
    C11 C10 H10 . . 119.0 ?
    C9 C10 H10 . . 119.0 ?
    C10 C9 C14 . . 118.2(3) ?
    C10 C9 C8 . . 117.6(2) ?
    C14 C9 C8 . . 124.2(2) ?
    C13 C14 C9 . . 120.7(2) ?
    C13 C14 H14 . . 119.6 ?
    C9 C14 H14 . . 119.6 ?
    C14 C13 C12 . . 119.0(2) ?
    C14 C13 H13 . . 120.5 ?
    C12 C13 H13 . . 120.5 ?
    C7 C8 C9 . . 129.4(2) ?
    C7 C8 H8 . . 115.3 ?
    C9 C8 H8 . . 115.3 ?
    C8 C7 C15 . . 120.9(2) ?
    C8 C7 C1 . . 124.3(2) ?
    C15 C7 C1 . . 114.7(2) ?
    N2 C15 C7 . . 177.6(5) ?
    C6 C1 C2 . . 118.2(3) ?
    C6 C1 C7 . . 120.6(3) ?
    C2 C1 C7 . . 121.1(3) ?
    C3 C2 C1 . . 120.7(3) ?
    C3 C2 H2 . . 119.7 ?
    C1 C2 H2 . . 119.7 ?
    C2 C3 C4 . . 120.8(4) ?
    C2 C3 H3 . . 119.6 ?
    C4 C3 H3 . . 119.6 ?
    C5 C4 C3 . . 118.9(3) ?
    C5 C4 H4 . . 120.6 ?
    C3 C4 H4 . . 120.6 ?
    C6 C5 C4 . . 120.8(3) ?
    C6 C5 H5 . . 119.6 ?
    C4 C5 H5 . . 119.6 ?
    C5 C6 C1 . . 120.6(3) ?
    C5 C6 H6 . . 119.7 ?
    C1 C6 H6 . . 119.7 ?
    C12' Cl1' Cl1' . 3_655 122.6(7) ?
    C13' C12' C11' . . 122.6(16) ?
    C13' C12' Cl1' . . 118.0(14) ?
    C11' C12' Cl1' . . 119.1(15) ?
    C10' C11' C12' . . 118(2) ?
    C10' C11' H11' . . 120.8 ?
    C12' C11' H11' . . 120.8 ?
    C11' C10' C9' . . 121.2(19) ?
    C11' C10' H10' . . 119.4 ?
    C9' C10' H10' . . 119.4 ?
    C14' C9' C10' . . 118.6(14) ?
    C14' C9' C8' . . 122.3(14) ?
    C10' C9' C8' . . 119.1(15) ?
    C13' C14' C9' . . 122.5(15) ?
    C13' C14' H14' . . 118.8 ?
    C9' C14' H14' . . 118.8 ?
    C14' C13' C12' . . 116.7(15) ?
    C14' C13' H13' . . 121.6 ?
    C12' C13' H13' . . 121.6 ?
    C7' C8' C9' . . 130.8(14) ?
    C7' C8' H8' . . 114.6 ?
    C9' C8' H8' . . 114.6 ?
    C8' C7' C15' . . 120.8(13) ?
    C8' C7' C1' . . 124.7(12) ?
    C15' C7' C1' . . 114.4(13) ?
    N2' C15' C7' . . 173(5) ?
    C6' C1' C2' . . 114.6(15) ?
    C6' C1' C7' . . 123.4(15) ?
    C2' C1' C7' . . 121.9(16) ?
    C3' C2' C1' . . 119(2) ?
    C3' C2' H2' . . 120.4 ?
    C1' C2' H2' . . 120.4 ?
    C2' C3' C4' . . 123(2) ?
    C2' C3' H3' . . 118.6 ?
    C4' C3' H3' . . 118.6 ?
    C5' C4' C3' . . 115.1(18) ?
    C5' C4' H4' . . 122.5 ?
    C3' C4' H4' . . 122.5 ?
    C6' C5' C4' . . 120.5(17) ?
    C6' C5' H5' . . 119.8 ?
    C4' C5' H5' . . 119.8 ?
    C5' C6' C1' . . 125.6(17) ?
    C5' C6' H6' . . 117.2 ?
    C1' C6' H6' . . 117.2 ?
loop_
    _geom_torsion_atom_site_label_1
    _geom_torsion_atom_site_label_2
    _geom_torsion_atom_site_label_3
    _geom_torsion_atom_site_label_4
    _geom_torsion_site_symmetry_1
    _geom_torsion_site_symmetry_2
    _geom_torsion_site_symmetry_3
    _geom_torsion_site_symmetry_4
    _geom_torsion
    _geom_torsion_publ_flag
    C13 C12 C11 C10 . . . . -4.3(8) ?
    Cl1 C12 C11 C10 . . . . 177.0(4) ?
    C12 C11 C10 C9 . . . . 1.2(9) ?
    C11 C10 C9 C14 . . . . 2.3(7) ?
    C11 C10 C9 C8 . . . . -179.1(5) ?
    C10 C9 C14 C13 . . . . -2.9(4) ?
    C8 C9 C14 C13 . . . . 178.7(3) ?
    C9 C14 C13 C12 . . . . -0.1(4) ?
    C11 C12 C13 C14 . . . . 3.8(6) ?
    Cl1 C12 C13 C14 . . . . -177.5(2) ?
    C10 C9 C8 C7 . . . . 152.5(3) ?
    C14 C9 C8 C7 . . . . -29.0(5) ?
    C9 C8 C7 C15 . . . . -0.2(4) ?
    C9 C8 C7 C1 . . . . -176.9(2) ?
    C8 C7 C1 C6 . . . . 154.5(3) ?
    C15 C7 C1 C6 . . . . -22.4(3) ?
    C8 C7 C1 C2 . . . . -25.4(4) ?
    C15 C7 C1 C2 . . . . 157.7(3) ?
    C6 C1 C2 C3 . . . . -0.5(4) ?
    C7 C1 C2 C3 . . . . 179.5(3) ?
    C1 C2 C3 C4 . . . . 0.5(4) ?
    C2 C3 C4 C5 . . . . -0.7(4) ?
    C3 C4 C5 C6 . . . . 0.9(4) ?
    C4 C5 C6 C1 . . . . -0.9(4) ?
    C2 C1 C6 C5 . . . . 0.6(4) ?
    C7 C1 C6 C5 . . . . -179.3(2) ?
    Cl1' Cl1' C12' C13' 3_655 . . . 31.4(14) ?
    Cl1' Cl1' C12' C11' 3_655 . . . -142.8(8) ?
    C13' C12' C11' C10' . . . . -0.02(15) ?
    Cl1' C12' C11' C10' . . . . 174.0(14) ?
    C12' C11' C10' C9' . . . . 0.02(15) ?
    C11' C10' C9' C14' . . . . -0.1(3) ?
    C11' C10' C9' C8' . . . . 178.7(14) ?
    C10' C9' C14' C13' . . . . 0.1(5) ?
    C8' C9' C14' C13' . . . . -178.6(15) ?
    C9' C14' C13' C12' . . . . -0.1(4) ?
    C11' C12' C13' C14' . . . . 0.1(3) ?
    Cl1' C12' C13' C14' . . . . -174.0(14) ?
    C14' C9' C8' C7' . . . . -31(3) ?
    C10' C9' C8' C7' . . . . 150.5(17) ?
    C9' C8' C7' C15' . . . . -1(3) ?
    C9' C8' C7' C1' . . . . 178.5(17) ?
    C8' C7' C1' C6' . . . . 155(2) ?
    C15' C7' C1' C6' . . . . -25(3) ?
    C8' C7' C1' C2' . . . . -29(3) ?
    C15' C7' C1' C2' . . . . 151(2) ?
    C6' C1' C2' C3' . . . . 8(5) ?
    C7' C1' C2' C3' . . . . -168(4) ?
    C1' C2' C3' C4' . . . . -18(8) ?
    C2' C3' C4' C5' . . . . 13(7) ?
    C3' C4' C5' C6' . . . . 1(5) ?
    C4' C5' C6' C1' . . . . -10(4) ?
    C2' C1' C6' C5' . . . . 5(4) ?
    C7' C1' C6' C5' . . . . -178(2) ?
loop_
    _geom_hbond_atom_site_label_D
    _geom_hbond_atom_site_label_H
    _geom_hbond_atom_site_label_A
    _geom_hbond_site_symmetry_A
    _geom_hbond_distance_DH
    _geom_hbond_distance_HA
    _geom_hbond_distance_DA
    _geom_hbond_angle_DHA
    C5 H5 Cl1' 3_655 0.95 2.69 3.292(5) 122
    C8 H8 N2 4_456 0.95 2.46 3.361(6) 157
    C8 H8 N2' 4_456 0.95 2.53 3.44(4) 160
    C14 H14 N2' . 0.95 2.54 3.22(6) 129
    C3 H3 <i>Cg</i>1 8_655 0.95 2.99 3.860(4) 153
    C3 H3 <i>Cg</i>2' 8_655 0.95 2.95 3.784(9) 148
    C11 H11 <i>Cg</i>2 8_665 0.95 2.96 3.418(7) 111
    C11 H11 <i>Cg</i>1' 8_665 0.95 2.97 3.486(15) 115
    C14 H14 <i>Cg</i>1 5_656 0.95 2.81 3.503(3) 130
    C14 H14 <i>Cg</i>2' 5_656 0.95 2.84 3.585(8) 136
    C3' H3' <i>Cg</i>2 8_665 0.95 2.59 3.32(6) 134
    C3' H3' <i>Cg</i>1' 8_665 0.95 2.62 3.39(6) 139
    C6' H6' <i>Cg</i>1 5_656 0.95 2.85 3.52(2) 129
    C6' H6' <i>Cg</i>2' 5_656 0.95 2.93 3.64(2) 132
_shelx_space_group_comment
;
The symmetry employed for this shelxl refinement is uniquely defined
by the following loop, which should always be used as a source of
symmetry information in preference to the above space-group names.
They are only intended as comments.
;
_shelx_estimated_absorpt_T_min     ?
_shelx_estimated_absorpt_T_max     ?
_shelx_hkl_file
;
   0   0  -2 19495.3 377.058   1
   0   0  -3 65.3195 42.9877   1
   0   0   3 99.9422 57.4456  11
   0   0   4 4595.47 275.621  11
   0   0  -4 4837.74 255.396   1
   0   0   5 153.069 89.0632  11
   0   0  -5 46.0163 65.4548   1
   0   0  -6 23956.8 640.555   1
   0   0   6 22574.9 729.201  11
   0   0   7 298.706 148.010  11
   0   0  -7 159.944 113.614   1
   0   0   8 242358. 2803.67  11
   0   0  -8 244964. 2353.14   1
   0   0   9-24.2671 87.8636  11
   0   0  -9-28.7294 57.6523   1
   0   0 -10 4521.72 365.999   1
   0   0  10 5104.48 466.686  11
   0   0  11 364.938 199.102  11
   0   0 -11 314.620 145.307   1
   0   0 -12 774336. 5082.36   1
   0   0  12 760429. 6411.67  11
   0   0 -13-30.7902 71.4377   1
   0   0  13 37.4204 100.383  11
   0   0  14 15240.4 993.833  11
   0   0 -14 14772.4 777.317   1
   0   0 -15-123.517 109.386   1
   0   0  15 168.838 176.938  11
   0   0  16 17887.9 1163.32  11
   0   0 -16 18920.8 967.451   1
   0   0  17 29.1021 72.2119  11
   0   0 -17 324.175 131.852   1
   0   0 -18 5560.60 549.539   1
   0   0  18 5386.19 713.380  11
   0   0 -19 58.8016 103.455   1
   0   0  19-62.3444 45.6640   4
   0   0  20 11862.5 362.032   4
   0   0  20 13038.0 1173.56  11
   0   0  21 96.9976 69.7331   4
   0   0  21-148.015 140.370  11
   0   0  22 7001.00 294.974   4
   0   0  23 21.2539 53.2421   4
   0   0  24 887.015 114.751   4
   0   0  25 3.38239 52.8827   4
   0   0  26 1509.23 141.290   4
   0   0  27 38.8446 50.0889   4
   0   0  28 11995.3 324.710   4
   0   0  29-27.4332 35.3780   4
   0   0  30 3592.11 138.589   4
   0  -1  -1 25.5508 47.7492  10
   0  -1   1 4.73088 23.4140  11
   0   1  -1 15.7725 42.8438   1
   0   1   1-9.99439 40.4282   3
   0  -1   2 25.8779 39.2040  11
   0   1   2 39.4231 27.0262  11
   0   1   2 72.5004 48.1078   3
   0   1  -2-4.20056 44.9427   1
   0   1   3 23.7928 42.5946  11
   0   1  -3 21.1865 45.8640   1
   0  -1   3 10.5488 50.5069  11
   0  -1  -3 1.69888 43.8676  10
   0   1   4 50.1270 57.9217  11
   0   1  -4-15.7270 56.7936   1
   0  -1  -4 80.8730 54.6488  10
   0  -1   4 28.6339 71.5492  11
   0  -1   5-33.8391 75.7519  11
   0   1   5 11.3555 63.9761  11
   0  -1  -5 22.9185 49.9035  10
   0   1  -5 64.0964 68.0434   1
   0  -1   6 35.8123 85.7727  11
   0   1  -6 54.5721 65.3769   1
   0   1   6-16.3689 81.3751  11
   0  -1  -6 23.3847 53.0646  10
   0  -1   7 73.0623 97.6078  11
   0   1   7-5.15433 66.2426  11
   0  -1  -7 65.4105 62.2036  10
   0   1  -7 19.3090 83.9033   1
   0  -1   8 10.8824 89.4197  11
   0   1   8-6.35425 74.9924  11
   0  -1  -8 49.1336 64.4490  10
   0   1  -8 38.7207 75.4688   1
   0   1  -9-33.2283 92.0712   1
   0   1   9-32.1793 74.2932  11
   0  -1  -9-4.11286 51.5338  10
   0  -1   9 31.3569 105.140  11
   0  -1  10 19.8055 104.576  11
   0  -1 -10 13.4948 64.4826  10
   0   1  10 99.2867 108.238  11
   0   1 -10 65.6075 72.3287   1
   0   1 -11-62.8499 104.394   1
   0  -1 -11-20.1932 73.0856   1
   0   1  11-79.0989 114.031  11
   0  -1  11 24.1831 103.668  11
   0  -1 -12 34.2706 86.3660   1
   0  -1  12-7.86822 83.4642  11
   0   1  12 11.4332 119.208  11
   0   1 -12 81.7976 73.1328   1
   0  -1 -13-16.8098 68.8839   1
   0   1  13-56.3140 95.8572  11
   0   1 -13-102.933 109.010   1
   0  -1  13 5.92751 112.277  11
   0  -1 -14-9.55320 78.3795   1
   0   1  14 58.0763 103.598  11
   0   1 -14 45.7191 89.7691   1
   0  -1  14-122.352 157.197  11
   0  -1 -15-102.497 73.3223   1
   0   1 -15 82.9020 117.815   1
   0   1  15-67.1123 152.269  11
   0  -1  15-52.8640 139.538  11
   0   1 -16-74.6428 112.328   1
   0   1  16-56.3462 119.127  11
   0  -1  16 37.3173 102.597  11
   0  -1 -16 19.5547 65.5749   1
   0  -1 -17 1.50900 64.5281   1
   0   1 -17-9.92496 107.812   1
   0  -1  17-80.7536 79.2840  11
   0   1  17 50.2694 138.229  11
   0   1 -18 183.802 97.4806   1
   0   1  18 22.8111 128.464  11
   0  -1  18 1.17088 131.892  11
   0  -1  19 53.1652 50.2178   4
   0  -1  19 216.278 197.577  11
   0   1 -19 53.3002 109.988   1
   0   1  19-53.9383 53.0660   4
   0   1 -20 167.788 154.125   1
   0   1  20 126.387 50.1010   4
   0  -1  20 0.50435 44.1680   4
   0   1  21-39.6228 77.9693   4
   0  -1  21-17.6872 50.7561   4
   0   1  22 57.0389 54.6453   4
   0  -1  22-60.4138 59.0230   4
   0  -1  23-23.3224 52.7131   4
   0   1  23-72.5021 75.5920   4
   0  -1  24 34.7394 49.6345   4
   0   1  24-53.2653 62.5951   4
   0   1  25-58.5829 66.0951   4
   0  -1  25-20.4871 48.4828   4
   0   1  26 63.6230 68.9421   4
   0  -1  26-66.2639 55.4252   4
   0  -1  27 15.6406 37.9308   4
   0   1  27-17.3085 51.1705   4
   0  -1  28-7.24714 30.4398   4
   0   1  28-10.7911 49.1588   4
   0   1  29 1.19217 42.4503   4
   0  -2   0 63439.7 1233.62  10
   0   2   0 63225.4 1229.25   3
   0   2  -1 412646. 3246.79   3
   0  -2  -1 402951. 3074.49  10
   0   2   2 949949. 4707.11   3
   0  -2  -2 962100. 4744.32  10
   0  -2  -3 85774.5 1416.61  10
   0   2  -3 87818.3 1530.25   1
   0   2   3 85171.8 1415.05   3
   0   2   4 12231.6 341.764  11
   0  -2  -4 11854.6 532.181  10
   0  -2   4 12949.1 485.892  11
   0   2  -4 12011.7 600.111   1
   0  -2   5 29297.7 855.416  11
   0   2  -5 29308.4 940.530   1
   0  -2  -5 28447.1 805.841  10
   0   2   5 29701.9 670.670  11
   0   2   6 142287. 1689.01  11
   0  -2   6 142900. 2076.27  11
   0  -2  -6 141000. 1839.08  10
   0   2  -6 142973. 2115.46   1
   0  -2   7 19980.3 849.207  11
   0   2  -7 22072.1 883.928   1
   0   2   7 20496.0 712.267  11
   0  -2  -7 21397.8 743.000  10
   0  -2   8 1020.58 209.310  11
   0  -2  -8 819.326 157.538  10
   0   2   8 894.710 165.660  11
   0   2  -8 1031.95 207.328   1
   0  -2  -9 25107.1 832.490  10
   0   2  -9 25276.7 1072.57   1
   0   2   9 25137.7 908.351  11
   0  -2   9 24704.0 1035.78  11
   0  -2 -10 344974. 3197.66  10
   0   2 -10 328172. 4103.30   1
   0  -2  10 334347. 3985.32  11
   0   2  10 347287. 3589.45  11
   0  -2 -11 34107.9 1091.26  10
   0   2  11 31978.7 1221.05  11
   0   2 -11 30001.1 1319.72   1
   0  -2  11 32676.7 1316.66  11
   0  -2 -12 4188.11 409.943  10
   0   2 -12 4157.23 531.380   1
   0  -2  12 4126.79 492.897  11
   0   2  12 5425.89 510.373  11
   0  -2  13 51497.1 1830.37  11
   0   2 -13 53822.5 1897.62   1
   0  -2 -13 47350.0 1396.72  10
   0  -2  14 29244.9 1425.78  11
   0   2 -14 30473.9 1456.43   1
   0  -2 -14 24914.0 1128.40   1
   0   2  14 27569.3 1286.51  11
   0  -2 -15 1049.59 241.877   1
   0   2 -15 837.869 288.013   1
   0  -2  15 955.791 279.121  11
   0   2  15 853.749 253.533  11
   0   2  16 12000.7 954.501  11
   0   2 -16 11833.6 949.892   1
   0  -2  16 11212.9 1008.86  11
   0   2 -17-80.8822 117.751   1
   0  -2  17 178.332 168.629  11
   0   2 -18 65892.2 2337.70   1
   0   2  18 61646.3 862.136   4
   0  -2  18 61041.6 2430.77  11
   0   2  18 63386.4 2291.24  11
   0  -2  19 2040.06 442.119  11
   0   2 -19 1995.60 426.670   1
   0   2  19 2050.40 171.229   4
   0   2 -20 6072.33 729.089   1
   0   2  20 6282.41 293.214   4
   0   2  21 1561.29 163.500   4
   0   2  22 3606.16 231.834   4
   0   2  23 206.696 80.5314   4
   0   2  24 3960.61 238.778   4
   0   2  25 90.2791 66.7352   4
   0   2  26 10309.7 347.846   4
   0   2  27 77.8052 59.6175   4
   0   2  28 1751.15 134.334   4
   0   2  29 2594.16 152.239   4
   0  -3   0 29.0526 80.3227  10
   0   3   0-3.66722 92.3119   3
   0   3  -1 72.2505 95.1265   3
   0  -3   1 68.7300 107.075  10
   0   3   1 57.0749 85.3694   3
   0  -3  -1-39.8836 79.9137  10
   0   3   2 81.7270 94.6478   3
   0   3  -2 21.7410 79.1104   3
   0  -3  -2 7.75238 88.6146  10
   0  -3   2-17.3460 98.2541  10
   0   3  -3 9.23209 80.1258   3
   0  -3  -3 38.3289 80.0490  10
   0   3   3 33.3839 63.7237   3
   0   3  -4 20.6584 110.624   3
   0  -3  -4 3.97189 97.0444  10
   0  -3  -5 67.4904 68.6395  10
   0   3  -5-51.4641 85.8564   3
   0  -3  -6 35.1133 94.5822  10
   0   3  -6-80.5427 103.482   3
   0   3  -7 22.8478 112.556   1
   0  -3  -7-0.43716 89.8764  10
   0  -3  -8 92.7059 88.4942  10
   0   3  -8-2.59261 121.856   1
   0  -3   8-83.0523 115.470  11
   0  -3  -9 104.589 75.7513  10
   0   3  -9 13.3025 131.106   1
   0  -3   9-22.9110 117.458  11
   0  -3  10-25.4926 113.831  11
   0  -3 -10 0.49042 82.3393  10
   0   3 -10 50.3690 107.078   1
   0   3 -11-26.0875 135.441   1
   0  -3 -11 34.2191 66.5383  10
   0  -3  11-34.0128 70.6573  11
   0  -3 -12 0.27895 92.9764  10
   0  -3  12 85.7043 92.9785  11
   0   3 -12 66.4177 114.489   1
   0  -3 -13 20.5330 76.6942  10
   0  -3  13-48.0087 92.8526  11
   0   3 -13-57.5641 151.219   1
   0  -3  14 46.1318 93.6059  11
   0   3 -14 85.9721 139.915   1
   0   3 -15 8.48688 224.278   1
   0   3  16 51.5986 60.3547   4
   0   3 -16-16.1451 105.151   1
   0   3 -17-176.984 162.534   1
   0   3  17 66.0480 74.3821   4
   0   3  18 6.65234 60.4651   4
   0   3 -18-363.491 208.160   1
   0   3  19 84.4655 73.3822   4
   0   3  20-0.33597 60.9748   4
   0   3  21 110.331 70.8614   4
   0   3  22 28.3205 74.1573   4
   0   3  23 18.0112 60.1112   4
   0   3  24 78.4232 61.1613   4
   0   3  25-55.8671 70.7859   4
   0   3  26 60.7669 55.9091   4
   0   3  27 72.5149 61.5623   4
   0   3  28-51.8866 53.7002   4
   0   4   0 159689. 2986.93   3
   0  -4   0 161038. 3008.15  10
   0  -4  -1 2936.94 408.981  10
   0   4  -1 3598.01 456.373   3
   0  -4   1 3433.56 462.247  10
   0   4   1 3188.29 420.407   3
   0  -4  -2 1179.61 255.939  10
   0   4  -2 1063.13 270.936   3
   0   4   2 1088.06 250.098   3
   0  -4   2 993.839 271.341  10
   0   4   3 45642.1 1566.83   3
   0  -4   3 43697.8 1560.87  10
   0   4  -3 44507.1 1644.08   3
   0  -4  -3 46874.1 1563.91  10
   0  -4   4 48517.6 1673.97  10
   0  -4  -4 52130.7 1656.18  10
   0   4  -4 50303.8 1789.82   3
   0   4  -5 251.656 184.929   3
   0  -4  -5 297.281 141.216  10
   0  -4   5 343.832 199.550  10
   0   4  -6 57163.6 1997.56   3
   0  -4  -6 56017.5 1684.60  10
   0  -4   6 56733.2 1875.88  10
   0   4  -7 2486.36 470.768   3
   0  -4   7 2489.46 420.737  10
   0  -4  -7 2570.02 374.322  10
   0   4  -8 117749. 3164.60   3
   0  -4  -8 120304. 2497.92  10
   0  -4  -9 404.730 173.266  10
   0   4  -9 73.7702 106.138   3
   0  -4 -10 1369.53 296.563  10
   0   4 -10 858.183 309.476   3
   0   4 -11 795.577 361.302   3
   0  -4 -11 785.906 224.368  10
   0   4 -12 6792.39 925.596   3
   0  -4 -12 7700.75 654.572  10
   0   4 -13 338.995 249.306   3
   0   4  13 973.884 140.869   4
   0   4  14 8981.27 380.836   4
   0   4 -14 6360.28 933.888   3
   0   4  15 7206.72 342.821   4
   0   4 -15 5446.85 870.302   3
   0   4 -16 9840.56 1193.90   3
   0   4  16 11987.0 453.862   4
   0   4  17 1167.40 153.564   4
   0   4  18 13731.7 477.173   4
   0   4  19 7148.00 341.421   4
   0   4  20 2183.03 202.043   4
   0   4  21 4192.62 256.969   4
   0   4  22 2029.52 189.981   4
   0   4  23 260.675 92.3860   4
   0   4  24 1779.88 154.387   4
   0   4  25 711.904 110.681   4
   0   4  26 666.241 80.7631   9
   0   5   0-187.370 139.245   3
   0  -5   0 195.732 158.224  10
   0   5   1-107.465 182.049   3
   0  -5   1 276.499 215.476  10
   0  -5  -1 2.20806 70.5898  10
   0   5  -1-11.7398 101.567   3
   0   5  -2 65.2120 156.827   3
   0  -5  -2-290.301 156.631  10
   0  -5   2-274.401 156.505  10
   0  -5   3 34.3305 115.817  10
   0  -5  -3-0.44390 79.5370  10
   0  -5   4 115.476 81.8588  10
   0  -5  -4 48.4856 128.704  10
   0   5  -4-21.5190 136.981   3
   0   5  -5 205.292 157.381   3
   0  -5  -5-54.9697 153.615  10
   0  -5   5 175.565 163.894  10
   0  -5   6 188.811 135.476  10
   0   5  -6 187.606 212.653   3
   0  -5  -6 71.1289 99.7790  10
   0   5  -7-130.094 176.771   3
   0   5   7 41.3423 21.5074   9
   0  -5   7-0.53261 87.9916  10
   0  -5  -8 218.797 121.706  10
   0   5  -8-56.7256 201.054   3
   0   5   8 23.3104 17.6200   9
   0  -5  -9 77.4616 89.8873  10
   0  -5   9-154.747 131.259  10
   0   5   9-85.5044 35.8177   9
   0   5 -10 37.1930 150.826   3
   0  -5  10 35.3695 60.4760  10
   0   5  10-8.08833 36.4832   9
   0   5  11 30.1084 36.4633   9
   0   5 -11-103.342 208.022   3
   0   5 -12-92.3914 250.846   3
   0   5  12-7.74566 40.4794   9
   0  -5  12 318.248 200.971  10
   0   5  13-40.2084 46.1911   9
   0   5  14-61.2586 59.1352   9
   0   5  15-21.5715 52.8738   9
   0   5  16-7.25572 49.1490   9
   0   5  17 12.2815 50.9012   9
   0   5  18 36.9256 47.7934   9
   0   5  19 31.0462 57.3210   9
   0   5  20-34.4899 46.3992   9
   0   5  21 17.5084 43.1394   9
   0   5  22-72.6681 47.3216   9
   0   5  23 31.7061 44.2577   9
   0   5  24-3.53570 35.2355   9
   0  -6   0 24636.9 1436.28  10
   0   6   0 26616.4 564.458   9
   0  -6  -1 7332.83 788.105  10
   0  -6   1 6093.88 706.810  10
   0  -6  -2 7747.83 794.722  10
   0  -6   2 7207.78 758.857  10
   0   6   2 8719.74 303.336   9
   0   6   3 3721.94 222.596   9
   0   6   4 9646.48 325.860   9
   0   6   5 1953.27 173.353   9
   0   6   6 12778.2 389.324   9
   0   6   7 3900.91 218.772   9
   0   6   8 8291.38 318.823   9
   0   6   9 1107.02 132.929   9
   0   6  10 11803.1 390.246   9
   0   6  11 290.484 75.8831   9
   0   6  12 18917.9 505.819   9
   0   6  13 9356.21 356.818   9
   0   6  14 63.1829 46.2333   9
   0   6  15 540.492 97.9253   9
   0   6  16 910.386 116.601   9
   0   6 -16 644.477 93.1488   6
   0   6  17 421.117 81.2901   9
   0   6 -17 153.741 47.8204   6
   0   6  18 1788.19 143.941   9
   0   6  19 216.087 53.0151   9
   0   6  20 3031.07 157.087   9
   0   6  21 278.710 48.2624   9
   0   7   1-6.38442 45.7063   9
   0   7   2 39.8140 49.1280   9
   0   7   3-44.3520 38.1542   9
   0   7   4 68.6941 38.8777   9
   0   7   5 52.3628 41.6540   9
   0   7   6 21.0327 29.7858   9
   0   7   7 48.7656 43.3061   9
   0   7   8 5.00517 28.4994   9
   0   7   9 20.5376 34.3512   9
   0   7  10-5.40211 34.2893   9
   0   7  11-16.3566 33.3320   9
   0   7  12 6.41921 30.5500   9
   0   7 -13-49.0477 52.1079   6
   0   7  13 6.83148 30.4928   9
   0   7  14-18.0971 34.4616   9
   0   7 -14-41.7779 49.4454   6
   0   7 -15-78.5169 47.4429   6
   0   7  15 20.7889 23.3206   9
   0   7 -16 21.5419 28.2722   6
   0   7  16-37.5568 20.3772   9
   0   7 -17 61.6088 27.3069   6
   0   7  17 32.0590 15.6547   9
   0   8   0 927.098 103.993   6
   0   8   1 176.332 59.6902   6
   0   8  -1 489.014 85.0684   6
   0   8  -2 2820.59 188.796   6
   0   8  -3 157.472 67.0371   6
   0   8  -4 938.783 116.501   6
   0   8  -5 6998.56 292.441   6
   0   8  -6 18985.5 457.014   6
   0   8  -7 343.039 80.1095   6
   0   8  -8 2579.33 160.214   6
   0   8  -9 1028.14 98.9883   6
   0   8 -10 1021.15 93.9458   6
   1   0   1 23.8407 28.7511  11
  -1   0   1 7.48044 36.8112   2
  -1   0  -1 23.7901 28.6441  10
   1   0   2 24193.1 476.833  11
   1   0  -2 23232.2 277.916   1
  -1   0   2 24670.5 498.017   2
  -1   0  -2 23701.7 465.600  10
   1   0   3 33.8183 43.8651  11
  -1   0   3 14.9565 43.2961   2
  -1   0   3 9.39384 45.0492  11
   1   0  -3 31.1804 24.4477   1
  -1   0  -3 12.5610 49.4132  10
  -1   0   4 5772.84 304.946  11
   1   0   4 5520.60 288.357  11
   1   0  -4 5227.54 205.178   1
  -1   0   4 4838.70 239.120   2
   1   0  -5 1.08927 45.0344   1
  -1   0   5-32.1527 79.3305  11
  -1   0   5-9.44615 58.3070   2
   1   0   5 26.7073 59.7735  11
  -1   0   6 205.473 104.372  11
   1   0   6 138.758 92.6100  11
  -1   0  -6 173.383 94.4387   1
   1   0  -6 224.349 71.0202   1
   1   0  -7 59.9950 72.1906   1
  -1   0   7-60.0900 111.225  11
   1   0   7-10.5883 85.6853  11
  -1   0  -7 6.84314 75.5970   1
   1   0  -8 2907.21 239.940   1
  -1   0  -8 3258.35 294.607   1
  -1   0   8 2744.83 316.220  11
   1   0   8 2844.17 322.013  11
   1   0  -9 11.0621 51.0786   1
  -1   0   9 56.1756 106.069  11
  -1   0  -9 9.69031 68.6936   1
   1   0   9-55.9362 102.573  11
  -1   0 -10 453.048 136.833   1
  -1   0  10 339.911 156.432  11
   1   0  10 510.790 172.219  11
   1   0 -10 427.835 118.481   1
   1   0 -11 8.67047 62.3107   1
  -1   0 -11 63.4912 87.7576   1
  -1   0  11 139.187 106.199  11
   1   0  11 65.7826 121.172  11
   1   0  12 3002.88 410.013  11
  -1   0  12 3022.01 405.207  11
  -1   0 -12 2709.84 324.035   1
   1   0 -12 3109.30 322.872   1
   1   0  13 6.50995 94.3555  11
  -1   0  13-33.7969 126.788  11
  -1   0 -13 74.4098 102.359   1
   1   0 -13-18.8570 73.6760   1
  -1   0 -14 16337.3 843.218   1
  -1   0  14 15693.9 1030.24  11
   1   0  14 15595.1 1040.01  11
   1   0 -14 16447.2 788.693   1
  -1   0 -15-59.1980 89.0036   1
  -1   0  15 24.9928 82.2955  11
   1   0  15-40.0667 119.621  11
   1   0 -15-109.913 81.7403   1
  -1   0 -16 18719.4 971.027   1
   1   0  16 19535.6 1235.05  11
  -1   0  16 19211.9 1245.86  11
   1   0 -16 19223.6 928.966   1
  -1   0  17-54.4055 106.333  11
  -1   0 -17-81.2374 77.7268   1
   1   0 -17 36.3323 74.1169   1
   1   0  17 135.712 96.0200  11
  -1   0 -18 274.724 169.844   1
  -1   0  18 122.171 157.337  11
   1   0  18 290.120 180.241  11
   1   0  19 79.0319 96.0824  11
  -1   0 -19-158.482 208.431   1
  -1   0  19-65.9534 59.5718   4
   1   0  20 1833.90 427.120  11
  -1   0  20 1741.71 145.852   4
   1   0  20 1536.64 131.869   4
  -1   0 -20 1745.29 333.638   1
   1   0  21 4.91602 45.7328   4
  -1   0 -21 155.905 125.455   1
   1   0  21-153.791 145.382  11
  -1   0  21-28.6536 57.1167   4
   1   0  22 10409.6 352.138   4
  -1   0  22 10492.3 368.388   4
   1   0  23-31.8237 60.3450   4
  -1   0  23 16.9335 63.4351   4
  -1   0  24 16534.2 466.096   4
   1   0  24 16023.6 438.916   4
   1   0  25-70.6625 47.4274   4
  -1   0  25-25.3348 66.0984   4
   1   0  26 185.818 59.4916   4
  -1   0  26 135.465 56.0191   4
   1   0  27-45.6316 50.2218   4
  -1   0  27-2.68857 58.7963   4
   1   0  28 3273.46 160.051   4
  -1   0  28 3222.43 178.414   4
  -1   0  29 61.3038 43.4041   4
   1   0  29 71.3693 34.2160   4
  -1   0  30 271.156 50.3112   4
  -1   1   0 745.727 97.0416   1
   1   1   0 821.327 81.7032   3
  -1  -1   0 653.484 95.1498  10
   1  -1   0 847.859 76.2485  11
   1   1   1 381.669 54.6972   3
  -1  -1   1 374.738 89.1228  10
  -1   1  -1 519.067 85.8419   1
  -1  -1  -1 402.009 89.9422  10
   1  -1   1 454.761 63.6439  11
   1  -1   2 26196.1 500.414  11
   1  -1  -2 25645.9 493.412  10
  -1  -1  -2 25223.3 569.132  10
   1   1   2 24709.9 473.356  11
  -1   1  -2 24339.4 540.486   1
  -1   1  -3 167.231 73.4945   1
  -1  -1  -3 65.5987 64.7139  10
   1   1   3 123.954 63.3045  11
   1  -1  -3 197.676 57.4856  10
   1   1  -3 181.456 86.6481   1
   1  -1   3 91.1356 59.1906  11
  -1  -1  -4 89867.9 1157.95  10
   1  -1  -4 89470.5 904.393  10
  -1  -1   4 89978.4 1340.69  11
   1   1  -4 90101.2 1231.63   1
   1  -1   4 87709.3 1258.06  11
  -1   1   4 90923.1 1149.34  11
   1   1   4 89387.6 1137.26  11
  -1   1  -4 86035.5 1227.44   1
   1  -1   5-19.4943 72.3445  11
  -1  -1  -5-5.61522 61.6548  10
   1   1  -5-41.3139 69.6393   1
  -1   1   5 65.8545 79.1199  11
   1  -1  -5-6.78794 42.4026  10
  -1   1  -5 32.4645 74.3185   1
   1   1   5-12.0713 61.7376  11
  -1  -1   5 38.2538 70.9443  11
   1  -1   6 4786.54 376.202  11
   1  -1  -6 4487.77 228.544  10
  -1   1   6 5436.36 367.164  11
   1   1  -6 4812.70 322.844   1
  -1   1  -6 4956.71 354.528   1
  -1  -1   6 5174.81 394.473  11
   1   1   6 4886.36 358.089  11
  -1  -1  -6 4725.27 309.788  10
  -1   1   7 140.524 94.5504  11
   1   1  -7 103.679 75.5454   1
  -1  -1  -7 77.8591 74.0835  10
  -1  -1   7 60.1354 80.3214  11
   1  -1   7 16.7085 93.1094  11
   1   1   7 46.8971 84.1608  11
  -1   1  -7 14.6527 79.6360   1
   1  -1  -7 39.9366 46.2590  10
  -1  -1   8 42455.2 1269.13  11
   1  -1  -8 45222.2 834.638  10
   1   1  -8 46126.9 1113.00   1
  -1   1   8 42284.8 1184.20  11
   1   1   8 46371.4 1271.70  11
  -1   1  -8 43573.7 1175.18   1
  -1  -1  -8 47448.5 1065.66  10
   1  -1   8 47640.7 1319.83  11
  -1  -1   9 512.618 95.8992   2
  -1  -1   9 665.169 194.664  11
  -1  -1  -9 632.993 157.739  10
   1   1   9 762.382 205.287  11
   1  -1  -9 737.503 141.578   1
  -1   1  -9 578.360 179.278   1
  -1   1   9 694.230 184.219  11
   1   1  -9 617.217 169.074   1
   1  -1   9 814.319 207.770  11
   1  -1  -9 503.054 113.020  10
   1  -1  10 6232.54 526.239  11
  -1  -1  10 5936.97 532.359  11
   1  -1 -10 6051.11 387.823   1
   1   1  10 6498.45 536.067  11
   1   1 -10 5429.97 447.090   1
  -1   1  10 5773.30 494.331  11
  -1   1 -10 5845.84 486.940   1
  -1  -1 -10 4950.86 393.450  10
   1  -1 -11 616.794 149.680   1
  -1   1  11 516.174 158.948  11
   1   1 -11 431.129 159.448   1
   1   1  11 860.983 219.500  11
  -1  -1  11 783.420 242.053  11
   1  -1  11 642.399 187.016  11
  -1   1 -11 615.517 197.690   1
  -1  -1  12 9237.03 744.085  11
  -1  -1 -12 8547.00 613.258   1
   1  -1 -12 9435.08 520.265   1
  -1   1 -12 9243.73 653.545   1
   1   1 -12 8495.09 609.215   1
   1   1  12 10618.5 730.382  11
   1  -1  12 8795.31 700.286  11
  -1   1  12 9789.98 707.615  11
   1   1 -13 1071.58 260.421   1
   1   1  13 852.365 236.815  11
  -1  -1 -13 785.905 217.453   1
  -1   1  13 1088.19 255.655  11
   1  -1 -13 800.241 182.923   1
   1  -1  13 1095.23 274.203  11
  -1   1 -13 974.349 246.781   1
  -1  -1  13 862.271 265.883  11
   1  -1 -14 12962.3 660.374   1
   1  -1  14 13556.2 951.867  11
  -1   1  14 13544.3 950.657  11
  -1  -1 -14 13812.5 792.638   1
  -1  -1  14 13798.1 989.178  11
   1   1  14 14229.3 942.159  11
   1   1 -14 13808.5 829.478   1
  -1   1 -14 13729.3 835.746   1
   1  -1 -15 158.431 96.7089   1
  -1   1 -15 80.9316 96.9067   1
  -1  -1  15 166.249 176.457  11
   1  -1  15-73.2181 122.507  11
  -1  -1 -15-367.926 146.491   1
   1   1  15 21.6670 138.708  11
   1   1 -15 79.1691 86.6860   1
  -1   1  15 110.463 142.945  11
  -1  -1  16 14007.2 1076.62  11
  -1   1  16 14888.3 1083.80  11
   1  -1  16 14172.3 1065.88  11
  -1  -1 -16 15675.4 895.628   1
   1   1 -16 14517.9 897.661   1
  -1   1 -16 14415.1 935.394   1
   1   1  16 15425.1 1075.01  11
  -1   1  17 44.5924 112.712  11
  -1  -1  17 55.5746 100.637  11
  -1  -1 -17 116.138 96.0306   1
  -1   1 -17-30.6716 105.919   1
   1   1  17 178.581 122.022  11
   1   1 -17 30.1565 85.6750   1
   1  -1  17-47.2792 199.649  11
   1  -1  18 1583.89 407.399  11
  -1  -1  18 1796.72 432.435  11
  -1   1 -18 1924.52 358.344   1
  -1  -1 -18 2244.53 356.810   1
   1   1  18 1845.81 382.876  11
   1   1 -18 2497.39 420.646   1
   1   1  19 2083.21 162.819   4
   1   1  19 1882.40 408.037  11
   1   1 -19 1947.37 396.707   1
  -1   1 -19 1768.01 362.730   1
   1  -1  19 2045.09 499.413  11
  -1   1  19 2017.56 161.656   4
  -1  -1 -19 2029.04 365.193   1
   1  -1  20 15807.1 1337.52  11
  -1   1  20 16195.0 444.297   4
   1  -1  20 17061.0 411.140   4
   1   1  20 15312.1 1263.59  11
  -1   1 -20 17605.7 1135.97   1
   1   1  20 15903.3 436.706   4
   1  -1  21 156.552 53.8378   4
  -1  -1  21 116.188 62.4406   4
  -1   1  21 144.114 72.4219   4
   1   1  21 71.0186 51.1141   4
  -1  -1  22 4874.42 246.676   4
  -1   1  22 4056.98 237.684   4
   1   1  22 4241.55 235.915   4
   1  -1  22 4259.90 213.252   4
   1   1  23 42.3289 57.8836   4
  -1  -1  23 87.7126 66.4477   4
  -1   1  23 60.8652 75.3225   4
   1  -1  23 62.6906 60.1824   4
   1  -1  24 4425.54 215.171   4
  -1  -1  24 4566.54 234.690   4
   1   1  24 4173.90 237.386   4
  -1   1  24 4270.68 245.891   4
  -1   1  25 190.218 81.5736   4
  -1  -1  25 237.813 73.1088   4
   1  -1  25 232.794 56.1639   4
   1   1  25 316.715 91.7299   4
   1   1  26 828.264 105.212   4
  -1  -1  26 789.297 99.8501   4
  -1   1  26 899.744 115.198   4
  -1  -1  27 144.759 54.5488   4
  -1   1  27 157.496 61.2946   4
   1   1  27 160.680 64.8493   4
  -1   1  28 2090.96 148.895   4
  -1  -1  28 2153.64 128.894   4
   1   1  28 2173.50 142.060   4
  -1   1  29 68.3330 49.8524   4
   1   1  29 25.5525 38.1488   4
  -1  -1  29 11.1413 28.3353   4
  -1  -2   0 41.3679 73.3985  10
   1   2   0 96.6810 71.4121   3
  -1   2   0 98.9959 86.0881   3
   1   2  -1 163.161 93.9731   3
   1   2   1 127.280 70.0171   3
  -1   2   1 90.4123 90.9284   3
  -1  -2   1 94.8884 93.2590  10
  -1  -2  -1 155.987 104.951  10
   1  -2  -1 132.737 82.0720  10
   1  -2   1 109.592 42.3037  11
   1   2   1 80.4119 33.3869  11
  -1   2  -1 111.013 111.414   3
  -1   2  -2 97047.0 1597.47   1
   1   2  -2 94861.7 1520.37   3
  -1  -2  -2 95961.9 1533.34  10
   1   2   2 93610.6 1284.52   3
  -1   2  -2 100734. 1760.23   3
   1   2   2 90279.0 883.449  11
   1  -2  -2 97113.0 1468.22  10
   1  -2   2 95720.7 1104.23  11
  -1  -2   2 95006.1 1547.42  10
  -1   2   2 94027.5 1629.39   3
   1   2   3 143547. 1186.36  11
  -1   2  -3 141804. 1959.50   1
  -1   2  -3 142148. 2227.48   3
  -1  -2  -3 136923. 1848.83  10
   1  -2   3 135667. 1569.76  11
  -1   2   3 143063. 2062.49   3
   1  -2  -3 143859. 1771.87  10
  -1  -2  -4 32279.1 897.426  10
   1   2   4 34700.2 703.235  11
  -1   2  -4 39519.3 1026.67   1
   1  -2   4 40951.9 924.865  11
   1  -2  -4 33391.3 838.405  10
  -1  -2  -5 23875.0 810.659  10
   1   2  -5 22785.9 846.286   1
   1  -2  -5 24789.7 722.587  10
   1  -2   5 23565.6 779.794  11
   1   2   5 24564.6 680.523  11
  -1   2  -5 23528.6 836.064   1
   1  -2   6 6220.04 431.114  11
   1  -2  -6 5412.57 342.518  10
  -1   2  -6 5631.36 425.271   1
  -1  -2  -6 5020.99 384.883  10
   1   2  -6 6082.91 453.884   1
   1   2   6 5315.66 350.718  11
  -1  -2  -7 121.689 97.4274  10
   1   2   7 126.866 70.3806  11
   1   2  -7 113.107 98.9205   1
   1  -2   7 197.161 104.771  11
  -1   2  -7 114.944 94.1992   1
  -1  -2   7 153.591 96.9433  11
   1  -2  -7 174.562 86.7577  10
  -1   2  -8 4533.33 424.794   1
   1   2   8 5498.46 406.895  11
   1  -2  -8 5105.00 349.376  10
  -1  -2  -8 5314.83 403.939  10
   1  -2   8 4695.12 421.756  11
  -1  -2   8 4726.28 451.148  11
   1   2  -8 4723.26 441.588   1
   1   2  -9 9240.10 658.547   1
   1  -2  -9 9027.06 464.527  10
  -1  -2   9 8821.00 657.034  11
   1   2   9 10080.9 601.997  11
  -1   2  -9 8446.86 622.350   1
  -1   2   9 9116.27 578.536  11
  -1  -2  -9 9097.52 562.770  10
   1  -2   9 9172.84 626.050  11
  -1  -2 -10 8319.57 547.617  10
  -1   2  10 7025.27 546.115  11
  -1  -2  10 7146.32 612.148  11
   1  -2  10 8013.70 617.629  11
  -1   2 -10 7295.20 616.206   1
   1   2  10 8693.95 578.669  11
   1   2 -10 8138.70 647.772   1
   1  -2 -10 7926.42 455.246  10
  -1  -2 -11 1464.28 264.047  10
   1  -2  11 1431.90 292.789  11
  -1   2  11 1290.98 250.142  11
   1   2  11 1467.26 260.911  11
   1   2 -11 1526.96 302.786   1
   1  -2 -11 1172.98 192.911  10
  -1   2 -11 1528.90 311.176   1
  -1  -2  11 1468.50 303.749  11
   1  -2 -12 4004.12 350.705  10
   1   2  12 5214.49 497.034  11
  -1  -2  12 4303.85 529.667  11
  -1   2  12 4136.31 453.879  11
   1   2 -12 4236.59 523.786   1
  -1   2 -12 4657.01 530.973   1
   1  -2  12 4841.22 533.956  11
  -1  -2 -12 3936.77 418.936  10
   1   2  13 823.182 214.994  11
  -1  -2 -13 561.418 172.193  10
  -1  -2  13 692.099 244.226  11
   1  -2 -13 412.992 140.196   1
   1   2 -13 533.461 216.126   1
  -1   2  13 626.636 197.259  11
  -1   2 -13 693.693 222.899   1
   1  -2  13 607.167 219.216  11
  -1   2 -14-89.4544 99.8603   1
   1  -2  14-44.7798 81.7161  11
  -1  -2  14 22.1017 132.564  11
   1   2 -14 28.4168 130.508   1
   1   2  14 117.226 97.3778  11
   1  -2  15 5385.23 653.628  11
   1   2  15 5071.92 575.668  11
  -1  -2 -15 4773.15 545.300   1
  -1  -2  15 4479.39 627.272  11
  -1   2 -15 5261.06 629.443   1
   1   2 -15 5055.17 627.626   1
  -1   2 -16 13935.7 1028.09   1
   1  -2  16 12297.7 1013.29  11
   1   2 -16 13747.1 1051.98   1
   1   2  16 11232.6 898.398  11
  -1  -2 -16 11691.7 829.324   1
  -1   2 -17 4560.17 627.019   1
   1   2 -17 4646.43 628.549   1
   1   2  17 5160.54 625.272  11
   1  -2  17 4611.70 642.163  11
  -1  -2 -17 4763.39 535.474   1
   1  -2  18 2829.44 507.096  11
  -1  -2  18 3738.03 192.004   7
   1   2  18 3761.66 547.880  11
   1   2 -18 3672.33 549.617   1
   1   2  18 3643.65 213.451   4
  -1   2  18 3630.86 214.356   4
  -1   2 -18 3625.76 551.506   1
   1  -2  19 1026.32 318.632  11
   1   2  19 1699.88 384.609  11
   1   2 -19 938.548 328.064   1
  -1   2  19 1063.91 128.841   4
   1   2  19 1047.04 130.111   4
  -1   2 -19 1122.57 342.825   1
  -1   2  20 433.322 84.9413   4
   1   2  20 458.862 95.5391   4
  -1   2 -20 480.253 145.994   1
   1  -2  20 515.130 239.598  11
   1   2  21 3326.20 226.103   4
  -1   2  21 3277.40 223.591   4
  -1  -2  22 8140.56 310.356   4
   1   2  22 7500.64 321.310   4
  -1   2  22 7333.77 325.052   4
  -1   2  23 777.258 121.936   4
  -1  -2  23 883.209 117.366   4
   1   2  23 680.846 115.932   4
  -1  -2  24 6950.63 270.077   4
  -1   2  24 6237.48 300.132   4
   1   2  24 6306.20 288.178   4
  -1  -2  25 988.538 99.1100   4
   1   2  25 1061.77 128.157   4
  -1   2  25 958.823 127.368   4
   1   2  26 5180.94 242.865   4
  -1  -2  26 5068.86 205.726   4
  -1   2  26 5328.93 255.516   4
   1   2  27 542.051 83.2212   4
  -1   2  27 573.726 88.8339   4
   1   2  28 947.438 105.273   4
  -1   2  28 899.884 100.354   4
  -1   2  29-2.09598 40.5696   4
   1   2  29-15.7225 43.3334   4
  -1  -3   0 874.632 202.143  10
   1  -3   0 678.477 186.979  10
   1   3   0 897.510 187.169   3
  -1   3   0 670.115 195.154   3
   1   3  -1 48.7493 73.8511   3
  -1   3   1 115.002 113.497   3
   1   3   1 41.4847 67.3050   3
   1  -3   1 125.425 105.164  10
   1  -3  -1 69.4076 76.4567  10
  -1  -3  -1 166.629 102.146  10
  -1   3  -1 26.2498 79.1675   3
  -1  -3   1 162.030 108.929  10
   1  -3  -2 7748.85 551.641  10
   1   3  -2 7466.43 528.940   3
  -1  -3  -2 7102.75 530.850  10
  -1   3  -2 6885.59 572.612   3
   1   3   2 7537.85 490.546   3
  -1  -3   2 7097.72 536.106  10
  -1   3   2 7566.32 569.996   3
  -1  -3   3 11184.2 679.729  10
  -1   3   3 11432.7 695.098   3
  -1  -3  -3 11467.7 660.135  10
   1  -3  -3 11873.4 657.650  10
  -1   3  -3 10638.2 713.222   3
   1   3  -3 11648.6 703.125   3
   1   3   3 10878.3 589.405   3
   1  -3   4 8114.56 412.141  11
   1   3  -4 9425.58 656.003   3
  -1   3  -4 9770.37 716.878   3
  -1   3   4 8933.39 633.521   3
   1  -3  -4 8919.65 559.675  10
  -1  -3   4 8767.86 607.101  10
  -1  -3  -4 9353.01 599.331  10
  -1   3  -5 2523.46 388.104   3
  -1  -3   5 2221.27 309.261  10
   1  -3   5 1786.15 237.082  11
  -1  -3  -5 2295.28 290.694  10
  -1   3  -5 2138.89 312.454   1
   1   3  -5 2128.83 345.045   3
   1  -3  -5 2487.41 293.448  10
   1  -3   6 40701.9 1116.25  11
  -1  -3  -6 40637.1 1249.99  10
   1  -3  -6 40786.0 1173.25  10
  -1   3  -6 40251.2 1415.07   1
  -1   3  -6 43691.3 1641.53   3
  -1  -3  -7 21.4578 83.0351  10
  -1   3  -7 63.7021 121.488   1
  -1   3  -7 50.1618 105.973   3
   1  -3  -7 24.8926 62.8545  10
   1  -3   7 94.0381 75.6009  11
   1  -3   8 1071.47 217.949  11
  -1  -3  -8 1441.33 247.505  10
   1  -3  -8 1398.76 232.980  10
  -1   3  -8 1328.10 306.746   1
  -1  -3  -9 7449.75 569.494  10
  -1   3  -9 6871.83 667.275   1
   1  -3  -9 6404.36 482.801  10
   1  -3   9 6888.55 570.699  11
  -1   3 -10 25000.5 1330.84   1
   1  -3 -10 24931.6 945.389  10
   1  -3  10 24480.9 1120.19  11
  -1  -3 -10 26210.2 1075.69  10
   1  -3  11 918.699 263.509  11
   1   3 -11 684.110 256.176   1
  -1  -3 -11 620.737 184.954  10
  -1   3 -11 623.257 238.247   1
   1  -3 -11 770.348 167.816  10
   1  -3  12 86.9801 66.8391  11
  -1   3 -12 56.4492 141.976   1
  -1  -3 -12 184.097 96.5232  10
   1   3 -12-2.44626 96.9085   1
  -1   3 -13-80.1353 131.859   1
  -1  -3 -13 190.713 128.241  10
   1  -3  13-85.9088 92.9603  11
   1   3 -13-120.709 214.262   1
   1  -3  14 9892.52 879.027  11
  -1   3 -14 9857.05 1010.66   1
   1   3 -14 8819.51 917.184   1
  -1  -3 -14 9817.78 757.675  10
   1   3 -15 779.373 284.511   1
  -1  -3 -15 649.324 227.442  10
   1  -3  15 1079.90 332.014  11
  -1   3 -15 931.166 317.932   1
  -1   3 -16 3168.76 596.266   1
   1  -3  16 2659.35 501.746  11
  -1   3  16 3314.43 209.464   4
   1   3  16 3276.64 218.852   4
   1   3 -16 2606.99 522.569   1
  -1   3 -17 449.190 221.062   1
  -1   3  17 389.039 93.1123   4
   1  -3  17 313.277 189.437  11
   1   3  17 333.226 96.2179   4
  -1   3  18 6261.48 298.517   4
  -1   3 -18 6244.27 840.706   1
   1   3  18 6586.31 309.565   4
   1  -3  18 5374.20 691.057  11
   1   3  19 136.701 75.6554   4
  -1   3  19 157.479 76.0471   4
   1   3  20 33.0032 63.1201   4
  -1   3  20 63.8264 61.0548   4
  -1   3  21 2637.62 198.572   4
   1   3  21 2336.47 187.170   4
   1   3  22 22236.3 541.119   4
  -1   3  22 22774.2 553.084   4
  -1   3  23 840.874 123.466   4
   1   3  23 817.668 114.596   4
  -1   3  24 388.240 94.2674   4
   1   3  24 463.698 101.107   4
  -1   3  25 737.151 106.902   4
   1   3  25 585.008 94.9026   4
   1   3  26 4056.37 225.268   4
  -1   3  26 4395.42 212.988   4
  -1   3  27 128.128 56.6223   4
   1   3  27 118.211 58.7281   4
  -1   3  28 295.904 69.3116   4
  -1  -4   0 145.046 99.9108  10
   1  -4   0 19.3344 119.893  10
   1   4   0 69.5908 83.7086   3
  -1   4   0-19.2591 110.854   3
  -1   4   1 8872.57 732.629   3
   1   4  -1 7979.49 630.787   3
   1  -4   1 8857.46 711.708  10
   1  -4  -1 8289.04 685.963  10
  -1   4  -1 8606.79 732.465   3
  -1  -4   1 8221.40 680.633  10
  -1  -4  -1 9048.96 695.380  10
   1   4   1 9207.10 653.315   3
   1   4   2 21875.5 989.122   3
  -1   4   2 20316.1 1112.39   3
   1   4  -2 18186.2 985.077   3
   1  -4   2 18326.8 1026.56  10
   1  -4  -2 21123.7 1058.56  10
  -1   4  -2 18009.2 1065.82   3
  -1  -4   2 20437.5 1076.95  10
  -1  -4  -2 19150.8 1036.40  10
  -1   4  -3 7056.51 670.025   3
  -1  -4   3 7132.68 645.642  10
   1  -4  -3 7780.38 647.124  10
   1   4  -3 6795.12 620.780   3
   1  -4   3 6410.01 615.811  10
  -1  -4  -3 7973.90 657.952  10
  -1   4   3 8298.79 716.649   3
  -1  -4   4 8243.17 699.766  10
  -1  -4  -4 8812.91 694.477  10
   1  -4  -4 8958.26 675.400  10
   1  -4   4 7869.55 684.040  10
  -1   4  -4 7430.22 717.749   3
   1   4  -4 7126.63 649.368   3
  -1   4  -5 36679.4 1599.10   3
  -1  -4   5 37251.6 1490.43  10
   1  -4  -5 34946.0 1325.41  10
  -1  -4  -5 35291.9 1360.36  10
   1   4  -5 34742.0 1466.38   3
   1  -4  -6 11591.8 752.290  10
  -1  -4  -6 12225.1 817.815  10
  -1  -4   6 13800.0 932.318  10
  -1   4  -6 13177.1 1005.62   3
   1   4  -6 11976.1 907.912   3
  -1  -4   7 41874.1 1657.62  10
  -1  -4  -7 47669.2 1621.15  10
  -1   4  -7 41822.2 1822.82   3
   1  -4  -7 45679.7 1469.34  10
   1   4  -7 43813.2 1796.22   3
   1  -4  -8 1002.53 207.300  10
  -1  -4   8 1088.28 299.703  10
  -1   4  -8 1046.32 341.466   3
   1   4  -8 987.921 270.110   3
  -1  -4  -8 1160.39 260.030  10
  -1  -4  -9 28.3021 89.7708  10
  -1  -4   9 218.703 156.223  10
  -1   4  -9 203.336 157.279   3
   1  -4  -9 157.539 76.4674  10
   1   4  -9-34.2300 155.701   3
   1  -4 -10 1512.17 267.211  10
  -1  -4 -10 1538.56 305.286  10
  -1  -4  10 1783.63 402.523  10
   1   4 -10 1361.65 382.293   3
  -1   4 -10 1677.02 422.223   3
  -1   4 -11 3565.97 647.070   3
  -1  -4 -11 3028.27 424.827  10
  -1  -4  11 3409.19 534.779  10
   1   4 -11 2782.09 558.460   3
   1   4 -12 1313.69 422.669   3
  -1   4 -12 1482.13 429.852   3
  -1  -4  12 1306.88 331.691  10
  -1  -4 -12 1670.13 307.312  10
   1   4  13 2627.75 201.716   4
  -1   4 -13 2647.62 580.022   3
  -1  -4 -13 1878.35 330.395  10
  -1  -4  13 1853.77 391.045  10
  -1   4  13 2237.41 176.209   4
   1   4 -13 1745.04 514.263   3
  -1  -4  14 810.258 265.080  10
  -1   4  14 345.832 97.8826   4
  -1   4 -14 233.101 242.184   3
   1   4 -14 451.590 309.514   3
   1   4  14 452.736 112.350   4
  -1   4 -15 5210.92 872.940   3
  -1  -4  15 7034.38 769.186  10
   1   4 -15 4928.76 844.325   3
   1   4  15 6565.23 335.859   4
  -1   4  15 7129.91 330.652   4
   1   4  16 914.478 146.058   4
  -1   4  16 857.326 124.506   4
  -1   4  17 158.610 60.9414   4
   1   4  17 348.699 102.232   4
  -1   4  18 10731.1 405.006   4
   1   4  18 11032.0 425.744   4
  -1   4  19 306.934 101.029   4
   1   4  19 450.745 102.092   4
   1   4  20 443.484 114.394   4
  -1   4  20 438.394 101.423   4
   1   4  21 4.13131 68.9396   4
  -1   4  21 40.5150 62.5179   4
   1   4  22 77.0348 70.0472   4
  -1   4  22 86.3546 62.3927   4
  -1   4  23 2434.03 180.579   4
   1   4  23 2003.06 181.391   4
  -1   4  24 10427.5 356.083   4
   1   4  24 8062.83 361.089   4
  -1   4  25 527.962 92.4503   4
   1   4  26 1823.09 124.915   9
  -1   4  26 1168.75 96.4026   9
   1  -5   0 116.756 126.202  10
  -1  -5   0 229.044 147.467  10
  -1   5   0 30.9285 118.814   3
  -1  -5  -1 126.914 116.183  10
  -1   5   1-3.45571 158.543   3
   1  -5  -1 159.952 72.7400  10
   1  -5   1-30.7744 109.712  10
  -1   5  -1 173.057 162.921   3
  -1  -5   1-4.88147 99.0591  10
  -1   5  -2 385.281 145.398   3
  -1  -5   2 501.396 237.813  10
   1  -5   2 637.178 271.689  10
  -1  -5  -2 485.833 216.666  10
  -1   5   2 562.694 229.685   3
   1  -5  -2 385.245 127.799  10
   1  -5  -3 1688.64 365.914  10
  -1  -5  -3 1834.09 359.114  10
   1  -5   3 1496.46 353.879  10
  -1   5  -3 1942.03 412.746   3
  -1  -5   3 1663.68 342.232  10
   1  -5   4 8553.31 825.881  10
   1  -5  -4 8734.66 774.661  10
  -1   5  -4 8891.29 881.593   3
  -1  -5  -4 8538.38 787.287  10
  -1  -5   4 8762.66 822.419  10
   1  -5  -5 5121.95 575.612  10
   1  -5   5 5158.58 654.895  10
  -1  -5   5 4790.25 623.081  10
  -1  -5  -5 5499.77 628.323  10
  -1   5  -5 4774.75 657.865   3
  -1   5  -6 4328.64 656.338   3
  -1  -5  -6 3950.89 540.332  10
   1  -5   6 4384.19 610.670  10
  -1  -5   6 4686.93 630.922  10
   1  -5  -6 4427.96 534.626  10
  -1  -5  -7 3054.41 472.394  10
   1   5   7 2261.65 161.689   9
   1  -5   7 2550.85 468.045  10
  -1   5  -7 2133.95 466.805   3
  -1  -5   7 2413.42 455.638  10
   1  -5  -7 2758.13 403.885  10
   1   5   8 4389.27 224.626   9
   1  -5   8 4158.63 606.035  10
  -1   5   8 4442.17 208.016   9
   1  -5  -8 4413.98 526.487  10
  -1   5  -8 3876.91 643.337   3
  -1  -5   8 4302.51 625.870  10
  -1  -5  -8 4416.32 557.407  10
  -1   5   9 132.093 38.8439   9
   1   5   9 60.2655 37.6099   9
   1  -5   9 129.276 124.147  10
  -1  -5  -9 116.327 100.460  10
  -1   5  -9 165.006 141.275   3
   1   5  10 861.820 107.751   9
  -1  -5 -10 1211.64 316.519  10
  -1   5  10 826.714 93.9962   9
  -1  -5  10 955.815 307.204  10
  -1   5 -10 462.608 231.873   3
   1  -5  10 489.073 218.636  10
   1  -5  11 3657.41 615.053  10
  -1  -5 -11 2590.38 411.354  10
   1   5  11 3106.86 200.496   9
  -1  -5  11 3454.68 592.824  10
  -1   5  11 3103.50 190.295   9
  -1   5 -11 2949.38 599.889   3
   1   5  12 8653.07 349.728   9
  -1   5  12 8136.26 319.062   9
  -1   5  13 1951.88 161.071   9
   1   5  13 2223.59 179.554   9
  -1   5  14 58.5924 53.7333   9
   1   5  14 28.2620 56.2041   9
  -1   5  15 184.773 78.2799   9
  -1   5  15 49.2514 76.7308   4
   1   5  15 80.1780 81.5984   9
  -1   5 -16 4233.92 250.010   6
  -1   5  16 4458.85 278.381   9
   1   5  16 4157.37 295.864   9
   1   5  17 833.159 121.180   9
  -1   5  17 715.267 118.539   9
   1   5  18 84.1666 56.5336   9
  -1   5  18 15.0873 42.6524   9
  -1   5  19 157.200 52.8359   9
   1   5  19 180.732 63.9420   9
   1   5  20 6433.16 282.133   9
  -1   5  20 5840.62 272.043   9
  -1   5  21 54.7491 43.4489   9
   1   5  21 43.7032 50.7907   9
   1   5  22 165.452 53.8516   9
  -1   5  22 198.061 55.2710   9
   1   5  23 3063.12 162.040   9
  -1   5  23 3182.98 154.221   9
  -1   5  24 4862.28 171.702   9
   1   5  24 6003.87 205.429   9
   1  -6   0 435.699 188.077  10
  -1  -6   0-60.4302 88.4258  10
  -1  -6  -1 5860.74 698.066  10
   1  -6  -1 6894.02 742.933  10
   1   6   1 7168.18 285.738   9
  -1   6  -1 6933.96 327.535   9
  -1  -6   1 6975.58 765.689  10
  -1   6   1 7326.91 278.592   9
   1  -6   1 7571.60 792.103  10
   1   6  -1 7127.22 350.041   9
   1   6   2 7707.81 300.454   9
  -1   6   2 8274.20 288.277   9
   1   6   3 1672.38 167.103   9
  -1   6   3 2118.07 158.464   9
   1   6   4 695.589 113.159   9
  -1   6   4 769.683 85.9309   9
  -1   6   5 5665.75 243.424   9
   1   6   5 6013.19 270.090   9
  -1   6   6 145.343 49.6115   9
   1   6   6 148.286 65.3244   9
   1   6   7 1651.03 147.235   9
  -1   6   7 1461.32 133.665   9
  -1   6   8 4865.23 234.348   9
   1   6   8 5071.15 254.360   9
   1   6   9 2329.61 178.377   9
  -1   6   9 1961.98 155.842   9
   1   6  10 1020.50 125.880   9
  -1   6  10 1087.90 119.650   9
  -1   6  11 7000.37 287.915   9
   1   6  11 7015.18 311.077   9
  -1   6  12 1207.90 126.921   9
   1   6  12 1076.01 134.005   9
  -1   6  13 211.916 54.4430   9
   1   6  13 247.754 75.9125   9
  -1   6 -14 241.391 77.7140   6
  -1   6  14 252.765 61.9896   9
   1   6  14 384.958 90.9042   9
   1   6  15 3322.14 226.484   9
  -1   6  15 3669.48 216.307   9
  -1   6  16 7588.38 306.776   9
   1   6  16 7776.15 335.266   9
  -1   6 -16 7226.83 292.094   6
  -1   6 -17 3.07726 34.4638   6
   1   6  17 86.0212 60.9733   9
  -1   6  17 41.9185 41.7006   9
   1   6 -17 40.7904 40.1679   6
   1   6  18 166.969 57.2956   9
  -1   6  18 127.464 44.4803   9
  -1   6  19 59.1624 29.6062   9
   1   6  19 97.4857 50.2949   9
   1   6  20 459.094 72.4019   9
  -1   6  20 240.101 41.0759   9
  -1   6  21 261.803 39.0455   9
   1   6  21 388.897 58.4638   9
   1   7   1-63.2802 61.7692   9
   1   7   2 213.075 154.120   9
   1   7   3 1282.27 182.631   9
  -1   7   3 1509.71 157.003   6
  -1   7   4 443.911 148.512   9
   1   7   4 1730.05 173.869   9
  -1   7   5 166.217 75.8424   9
   1   7   5 147.779 86.5267   9
   1   7   6 330.365 71.8288   9
  -1   7   6 349.465 64.4786   9
  -1   7   7 346.719 59.9808   9
   1   7   7 374.715 72.2555   9
   1   7   8 3633.23 193.620   9
  -1   7   8 3216.14 170.503   9
   1   7   9 4063.55 210.286   9
  -1   7   9 4164.16 188.913   9
  -1   7  10 538.454 70.9330   9
  -1   7 -10 385.218 82.6158   6
   1   7  10 568.042 85.7290   9
  -1   7 -11 9.96491 51.9203   6
   1   7  11 12.2009 36.8268   9
  -1   7  11 43.4576 21.5792   9
  -1   7 -12 92.4304 62.6422   6
  -1   7  12 60.6168 34.7776   9
   1   7  12 58.4402 37.2118   9
  -1   7 -13 129.659 56.5002   6
   1   7  13 212.037 62.5182   9
  -1   7  13 131.681 36.4058   9
   1   7  14 6631.03 254.931   9
  -1   7  14 6171.95 207.080   9
  -1   7 -14 6097.29 242.989   6
  -1   7 -15 221.138 54.3062   6
   1   7 -15 202.282 52.0905   6
   1   7  15 340.098 64.1075   9
  -1   7  15 170.759 31.3713   9
   1   7 -16 6.70740 28.4825   6
  -1   7 -16 75.0313 36.9193   6
   1   7  16 40.2837 29.1203   9
  -1   7 -17 6.77160 18.1533   6
   1   7  17 98.1004 32.0008   9
   1   8   0 114.261 53.5753   6
  -1   8   0 21.7723 35.2706   6
  -1   8   1 352.862 64.4778   6
  -1   8  -1 266.897 62.5045   6
   1   8   1 314.752 62.0430   6
  -1   8  -2 146.416 60.4537   6
  -1   8  -3 1511.50 139.784   6
  -1   8  -4 70.9904 48.4664   6
  -1   8  -5 402.911 79.6404   6
  -1   8  -6 501.248 85.3375   6
   1   8  -7 3066.46 178.471   6
  -1   8  -7 2960.97 172.728   6
   1   8  -8 200.713 59.5614   6
  -1   8  -8 150.045 55.9333   6
  -1   8  -9 3504.18 172.847   6
   1   8  -9 3354.61 169.793   6
  -1   8 -10-79.0203 45.8101   6
   1   8 -10-86.6529 47.9042   6
  -2   0   0 2917.96 157.616   3
  -2   0   0 3233.24 162.646  10
  -2   0   0 3304.69 237.807   2
  -2   0  -1 65.3981 76.9811   2
  -2   0  -1 48.9523 47.5646  10
  -2   0   1 41.4946 31.7325  10
  -2   0  -1 5.24834 33.1499   3
  -2   0   1 53.1385 86.5097   2
  -2   0  -2 64943.2 1005.50   2
  -2   0   2 67592.7 1107.59   2
  -2   0  -2 65005.9 918.074  10
   2   0   2 66546.6 1033.25  11
  -2   0  -3 64.1736 71.9626   2
  -2   0  -3 7.04638 62.1604  10
  -2   0   3 40.9994 88.6388   2
   2   0   3 46.3865 73.4125  11
  -2   0  -4 14278.6 442.370   2
   2   0  -4 14537.7 326.915   1
  -2   0   4 13645.0 541.050   2
   2   0   4 13422.3 510.047  11
  -2   0  -5 67.7805 53.0162   2
   2   0   5 65.3129 88.3823  11
  -2   0   5 66.8720 90.9341   2
   2   0  -5 21.5207 40.0070   1
   2   0   6 103437. 1602.06  11
   2   0  -6 102047. 1056.45   1
  -2   0   6 103376. 1465.32   2
  -2   0  -7 34.9603 35.3006   2
   2   0   7 81.2634 90.9656  11
  -2   0   7 49.3374 68.5693   2
   2   0  -7 47.0088 59.1417   1
  -2   0  -7-15.2506 75.9212   1
   2   0   8 3993.76 376.883  11
  -2   0   8 4041.26 398.615  11
   2   0  -8 3809.97 263.937   1
  -2   0  -8 4211.43 364.703   1
   2   0   9 30.2740 88.4179  11
  -2   0  -9 2.88874 92.5795   1
  -2   0   9 46.4120 97.9765  11
   2   0  -9 0.77205 50.2303   1
  -2   0 -10 71277.8 1579.78   1
   2   0  10 69674.4 1804.09  11
  -2   0  10 66093.9 1776.28  11
   2   0 -10 67524.7 1253.60   1
  -2   0  11 19.4834 107.371  11
   2   0  11 178.127 127.722  11
   2   0 -11 44.4203 65.4632   1
  -2   0 -11 40.5385 80.8115   1
   2   0 -12 1073.12 196.742   1
   2   0  12 1313.21 295.080  11
  -2   0  12 1324.96 287.493  11
  -2   0 -12 1057.31 213.262   1
  -2   0  13 50.3476 99.5051  11
   2   0 -13 22.1922 76.3241   1
   2   0  13 122.514 141.538  11
  -2   0 -13 59.9776 88.8724   1
   2   0  14 689.731 245.344  11
   2   0 -14 440.943 154.560   1
  -2   0 -14 828.756 202.059   1
  -2   0 -15-15.7871 102.721   1
   2   0  15-71.6215 112.341  11
   2   0 -15-5.56530 96.1302   1
   2   0  16 2423.15 450.106  11
  -2   0 -16 2866.80 401.959   1
  -2   0 -17 84.5741 82.2746   1
   2   0  17 53.6627 183.347  11
  -2   0 -18 67546.2 2067.77   1
   2   0  18 66165.0 2521.24  11
   2   0  19-71.5642 34.5148   4
  -2   0 -19 119.931 109.510   1
  -2   0 -20 5913.40 647.545   1
   2   0  20 5851.99 765.769  11
   2   0  20 5690.72 249.163   4
  -2   0  20 6252.52 283.635   4
   2   0  21-61.4001 42.5812   4
  -2   0  21-21.4707 62.7790   4
   2   0  22 1617.98 142.036   4
  -2   0  22 1883.47 167.093   4
   2   0  23-13.4037 49.2671   4
  -2   0  23 33.6066 61.3184   4
   2   0  24 720.143 95.7878   4
  -2   0  24 855.931 121.598   4
  -2   0  25 58.4075 59.3241   4
   2   0  25-28.1696 51.9184   4
   2   0  26 7113.43 262.380   4
  -2   0  26 7462.07 306.599   4
  -2   0  27-26.4734 54.9246   4
   2   0  27 56.9123 35.1988   4
  -2   0  28 569.908 84.2308   4
  -2   0  29 5.16750 40.7332   4
  -2  -1   0 4641.17 278.932  10
  -2   1   0 4583.01 211.272   1
  -2   1   1 271443. 1543.94   1
  -2  -1   1 271166. 1948.26  10
  -2   1  -1 274929. 1695.74   1
  -2  -1  -1 274920. 1979.29  10
  -2   1  -2 389360. 2266.52   1
  -2  -1  -2 387825. 2435.21  10
   2   1   2 384878. 2614.06  11
   2  -1   2 397420. 2412.01  11
  -2  -1   2 394714. 2338.48  10
  -2  -1  -3 49765.3 929.736  10
   2  -1  -3 47418.8 634.122  10
   2  -1   3 49083.5 963.154  11
   2   1   3 46011.8 909.259  11
  -2   1  -3 49724.0 914.188   1
  -2  -1   3 48278.1 851.715  10
  -2  -1   4 47762.7 832.292  10
  -2   1  -4 47831.0 974.656   1
  -2  -1  -4 45132.4 908.195  10
   2  -1  -4 47319.9 581.833  10
   2   1   5 15990.5 631.843  11
  -2  -1  -5 15778.2 565.416  10
  -2   1  -5 15524.1 619.563   1
   2  -1   5 15038.9 608.948  11
   2  -1  -5 14782.9 324.426  10
   2   1  -5 16270.4 592.927   1
  -2  -1  -6 7567.41 422.013  10
  -2   1  -6 6899.19 439.254   1
   2   1   6 7908.27 446.332  11
   2  -1   6 7199.20 441.690  11
   2  -1  -6 7688.07 275.837   1
   2   1  -6 8309.63 441.895   1
   2  -1  -6 7353.07 233.374  10
   2  -1  -7 11090.4 331.801  10
   2  -1  -7 12994.4 392.116   1
   2  -1   7 12627.1 674.263  11
   2   1  -7 13630.3 609.179   1
  -2   1  -7 12106.4 630.435   1
   2   1   7 12757.4 620.668  11
  -2  -1  -7 13459.7 607.250  10
   2   1  -8 8696.52 494.663   1
   2  -1   8 8962.04 589.231  11
   2  -1  -8 6991.36 305.434   1
   2   1   8 7103.99 494.454  11
  -2  -1   8 7991.36 446.357   2
  -2   1  -8 8295.20 535.818   1
  -2  -1  -8 7214.01 455.489  10
   2   1   9 19306.8 914.198  11
   2  -1  -9 20404.7 561.717   1
  -2   1  -9 19595.6 844.317   1
   2   1  -9 19631.3 806.123   1
   2  -1   9 18089.2 906.939  11
  -2  -1  -9 19193.3 782.308  10
   2   1  10 17792.7 905.584  11
   2   1 -10 17819.7 805.264   1
   2  -1  10 17402.5 912.395  11
   2  -1 -10 20307.9 597.047   1
  -2   1 -10 18119.5 834.563   1
  -2  -1  10 16626.9 628.145   2
  -2  -1 -10 18132.1 779.776  10
   2   1 -11 15937.1 824.210   1
   2  -1 -11 17652.7 596.729   1
  -2   1 -11 16690.2 848.554   1
   2   1  11 16268.8 933.841  11
   2  -1  11 16267.7 949.960  11
   2  -1  12 11488.5 810.922  11
   2  -1 -12 12264.2 516.911   1
   2   1  12 12109.8 827.651  11
  -2   1 -12 11151.6 717.473   1
   2   1 -12 10374.2 670.728   1
   2   1  13 93.2083 138.043  11
  -2  -1 -13 129.789 129.661   1
  -2   1 -13-21.3881 90.7465   1
   2  -1  13 26.3132 107.138  11
   2   1 -13 140.792 115.257   1
   2   1 -14 28185.9 1171.99   1
   2   1  14 29159.8 1368.06  11
   2  -1  14 28047.0 1393.22  11
  -2  -1 -14 30032.4 1261.10   1
  -2   1 -14 28876.2 1259.95   1
   2  -1  15 11227.0 935.183  11
  -2  -1 -15 10809.3 785.269   1
   2   1 -15 11153.8 777.357   1
  -2   1 -15 10991.3 817.483   1
   2   1  15 10931.2 896.337  11
   2   1 -16 14210.3 876.755   1
  -2  -1 -16 12772.4 849.291   1
   2   1  16 13147.9 1002.33  11
   2  -1  16 14020.9 1076.94  11
  -2   1 -16 13450.4 909.155   1
   2  -1  17 827.553 285.100  11
  -2   1 -17 814.108 245.358   1
   2   1  17 1031.83 310.692  11
   2   1 -17 1008.35 279.321   1
  -2  -1 -17 823.088 253.687   1
   2   1  18 20026.3 1373.69  11
  -2  -1 -18 21561.8 1165.19   1
  -2   1  18 20762.8 475.793   4
   2  -1  18 17492.2 1369.49  11
  -2   1 -18 20851.8 1201.88   1
  -2   1 -19 5869.43 670.163   1
   2  -1  19 4636.29 721.365  11
  -2   1  19 5759.25 275.793   4
  -2  -1  19 5989.71 274.445   7
  -2  -1 -19 5801.08 629.821   1
   2   1  19 5796.19 273.914   4
   2   1  19 5037.37 717.133  11
   2  -1  20 25200.8 1665.87  11
  -2   1  20 25130.6 559.972   4
   2   1  20 25437.8 548.222   4
  -2  -1 -20 25874.5 1298.15   1
   2   1  20 22894.2 1549.80  11
  -2   1 -20 27082.4 1433.44   1
   2   1  21 14276.5 428.851   4
  -2   1  21 13936.3 446.730   4
  -2   1  22 3033.34 207.720   4
   2   1  22 2942.11 194.250   4
  -2  -1  22 2891.03 208.802   4
   2   1  23 4242.27 242.663   4
  -2   1  23 4208.01 261.437   4
  -2  -1  23 4384.89 256.714   4
  -2   1  24 2016.07 179.174   4
  -2  -1  24 2219.01 171.856   4
   2   1  24 1945.39 157.018   4
  -2  -1  25 946.352 121.155   4
  -2   1  25 966.538 135.219   4
   2   1  25 834.386 109.933   4
  -2  -1  26 1831.96 146.415   4
  -2   1  26 2030.82 167.080   4
   2   1  26 2005.66 147.978   4
  -2   1  27 63.1030 56.7928   4
   2   1  27 101.873 50.0459   4
  -2  -1  27 150.195 65.7493   4
  -2  -1  28 4531.40 193.102   4
  -2   1  28 4055.04 211.231   4
  -2  -1  29 407.237 62.6258   4
  -2   1  29 435.396 76.9761   4
   2   1  29 572.956 76.1813   4
  -2   2   0 563136. 4278.45   3
  -2  -2   0 565426. 3824.05  10
   2  -2   0 556342. 2403.01  11
   2  -2  -1 439.543 75.6678  11
  -2   2   1 545.650 156.100   3
  -2   2  -1 363.945 150.678   3
   2   2  -1 480.819 105.318   3
  -2   2  -1 324.760 123.689   1
   2  -2   1 406.161 86.8264  11
  -2  -2  -1 654.729 172.404  10
  -2  -2   1 593.246 148.371  10
   2   2   1 679.213 94.8877   3
  -2  -2  -2 331.420 115.920  10
   2   2   2 142.813 57.6101  11
  -2   2  -2 314.942 108.382   1
   2  -2  -2 203.737 80.4217  10
  -2   2   2 292.936 124.617   3
   2  -2   2 429.220 83.9065  11
  -2   2  -2 377.112 124.891   3
  -2  -2   2 432.863 135.642  10
  -2  -2   3 2569.32 278.601  10
  -2   2  -3 2865.14 285.528   1
  -2  -2  -3 2433.96 267.178  10
  -2   2  -3 3078.00 358.759   3
   2  -2   3 3117.72 238.223  11
   2   2   3 2054.46 197.094  11
  -2   2   3 2663.04 316.964   3
   2  -2  -3 2874.79 252.884  10
  -2   2  -4 17534.7 697.594   1
   2  -2  -4 16415.2 564.479  10
  -2  -2  -4 16541.6 685.172  10
   2   2   4 15284.9 558.541  11
  -2  -2   4 16936.6 689.161  10
  -2   2  -4 17821.4 861.470   3
  -2   2   4 15524.2 767.856   3
   2  -2   4 17534.5 632.306  11
   2  -2   5 1412.20 208.590  11
  -2  -2   5 1620.97 229.513  10
   2  -2  -5 1310.89 158.153  10
  -2  -2  -5 1572.33 236.611  10
  -2   2  -5 1254.42 266.493   3
  -2   2  -5 1422.13 212.688   1
   2   2   5 1474.51 186.870  11
  -2   2  -6 11524.0 610.024   1
  -2  -2  -6 11403.9 596.260  10
   2   2   6 10964.3 517.382  11
   2  -2   6 11246.8 612.558  11
   2  -2  -6 11042.2 444.503  10
  -2   2  -7 20806.7 890.548   1
   2  -2  -7 20754.0 623.796  10
   2  -2   7 19741.8 882.377  11
   2   2   7 22474.2 815.164  11
  -2  -2  -7 23404.0 867.989  10
   2  -2   8 64390.3 1629.03  11
   2   2   8 59792.9 1470.48  11
   2   2  -8 63052.1 1629.67   1
  -2   2  -8 62302.8 1628.04   1
   2  -2  -8 61716.5 1077.31  10
  -2  -2  -8 65516.3 1481.05  10
   2   2   9 7078.09 541.548  11
   2   2  -9 6867.14 592.870   1
  -2   2  -9 7530.98 614.906   1
  -2  -2  -9 6696.19 511.984  10
   2  -2   9 7807.75 601.155  11
   2  -2  -9 7152.45 365.308  10
  -2  -2 -10 74.3298 89.0005  10
   2  -2  10 78.1108 79.5684  11
   2  -2 -10 250.803 105.813  10
  -2   2 -10 67.5699 101.652   1
   2   2 -10 88.3981 102.869   1
   2   2  10 35.1408 66.6475  11
   2   2 -11-59.0310 120.547   1
   2  -2  11 3.21818 79.5868  11
  -2  -2 -11 33.0792 73.8138  10
  -2   2 -11 35.9140 132.405   1
   2   2  11-33.7059 86.0486  11
   2   2 -12 19533.4 1114.92   1
  -2  -2 -12 21778.9 1012.28  10
   2   2  12 22077.8 1061.61  11
  -2   2 -12 20499.3 1116.59   1
   2  -2  12 21518.9 1122.97  11
  -2   2 -13 26.2447 89.0956   1
   2   2  13 146.279 112.951  11
   2   2 -13-18.8715 137.414   1
  -2  -2 -13 294.143 165.668  10
   2  -2  13 172.100 129.600  11
   2   2  14 237.640 134.801  11
   2   2 -14 344.625 183.968   1
   2  -2  14 483.604 197.508  11
  -2   2 -14 312.488 181.442   1
  -2   2 -15 208.874 187.912   1
   2  -2  15 24.2760 100.103  11
   2   2 -15-89.0682 113.461   1
  -2  -2 -15-10.3518 144.368   1
   2   2  15 32.3716 105.956  11
  -2  -2 -16 2946.91 456.485   1
   2   2  16 3331.51 495.356  11
   2   2 -16 3126.08 501.512   1
   2  -2  16 2526.15 470.140  11
  -2   2 -16 3005.97 481.483   1
  -2   2 -17 490.020 220.957   1
  -2   2  17 487.657 75.8179   4
   2   2  17 381.564 80.9314   4
   2   2 -17 481.694 245.910   1
   2  -2  17 434.231 137.061  11
  -2  -2 -17 444.219 205.756   1
   2   2  17 892.481 245.478  11
   2   2  18 217.688 68.8259   4
   2   2 -18-12.2755 198.551   1
   2   2  18 313.266 156.232  11
   2  -2  18-228.148 155.359  11
  -2  -2 -18 0.43516 115.980   1
  -2  -2  18 309.224 71.0319   7
  -2   2  18 318.483 75.7279   4
  -2   2 -18 354.641 205.046   1
   2   2  19 9454.75 876.406  11
   2  -2  19 9683.68 967.349  11
  -2   2 -19 9947.11 934.033   1
  -2  -2 -19 10497.9 839.153   1
  -2  -2  19 10477.3 347.296   7
   2   2  19 10296.1 374.650   4
  -2   2  19 10081.6 366.435   4
  -2   2  20 9381.20 359.529   4
   2   2  20 9441.92 355.846   4
  -2  -2  20 10424.8 349.666   7
  -2   2  21 76.9148 67.3599   4
   2   2  21 27.4777 60.9296   4
   2   2  22 1495.44 146.551   4
  -2   2  22 1425.47 146.256   4
  -2   2  23 2764.67 208.022   4
  -2  -2  23 2954.47 196.984   4
   2   2  23 2705.89 194.631   4
   2   2  24 1505.80 147.880   4
  -2   2  24 1533.50 154.590   4
  -2  -2  24 1387.44 133.746   4
  -2  -2  25 73.8422 49.8772   4
  -2   2  25 92.2649 67.1532   4
   2   2  25 79.0126 63.2210   4
  -2   2  26-47.8840 61.6747   4
  -2  -2  26 74.3726 52.2460   4
   2   2  26 40.7038 49.3032   4
   2   2  27 439.333 85.6787   4
  -2  -2  27 453.235 65.7996   4
  -2   2  27 276.543 72.2620   4
  -2   2  28 2785.11 160.785   4
   2   2  28 2361.79 163.433   4
  -2  -2  28 2769.20 127.947   4
  -2   2  29 308.609 60.6888   4
   2   3   0 392.082 108.018   3
  -2   3   0 527.614 181.844   3
  -2  -3   0 359.353 151.355  10
   2   3   1 14098.0 583.274   3
   2   3  -1 13289.0 631.572   3
   2  -3  -1 14373.8 730.035  10
  -2  -3  -1 13519.9 728.254  10
  -2  -3   1 13811.4 740.427  10
  -2   3  -1 13082.2 796.257   3
  -2   3   1 13747.5 800.648   3
  -2  -3  -2 6269.97 494.804  10
  -2  -3   2 7247.39 558.493  10
  -2   3  -2 6315.92 563.080   3
  -2   3   2 6036.12 556.811   3
   2   3  -2 6760.00 474.095   3
   2   3   2 6807.95 400.116   3
   2  -3  -2 6422.25 490.194  10
  -2   3  -3 22092.6 1056.23   3
   2   3  -3 22501.4 915.165   3
  -2  -3   3 21669.2 954.529  10
  -2   3   3 21123.1 1016.17   3
  -2  -3  -3 21965.3 925.331  10
   2  -3  -3 23180.4 903.528  10
  -2  -3  -4 3937.54 408.463  10
   2  -3   4 3832.59 321.754  11
  -2  -3   4 4532.78 460.686  10
  -2   3  -4 4552.71 497.924   3
   2   3  -4 4737.99 447.953   3
  -2   3  -4 4462.45 441.513   1
   2  -3  -4 4331.45 387.549  10
  -2   3   4 3854.91 461.082   3
  -2   3  -5 17362.3 918.104   1
   2  -3  -5 16887.2 742.372  10
  -2  -3  -5 17596.3 844.506  10
   2  -3   5 17739.9 705.197  11
  -2  -3   5 18308.4 891.596  10
  -2   3  -5 18659.4 1057.73   3
   2   3  -5 16819.0 886.895   3
   2  -3   6 4270.73 379.390  11
  -2   3  -6 3991.99 517.522   3
   2  -3  -6 3283.38 330.986  10
  -2  -3   6 3894.89 437.900  10
  -2  -3  -6 3550.29 407.957  10
  -2   3  -6 3887.24 465.344   1
  -2   3  -7 2028.82 337.217   1
  -2  -3   7 2477.07 354.540  10
  -2   3  -7 2248.09 413.771   3
  -2  -3  -7 1623.15 283.443  10
   2  -3  -7 1292.26 212.056  10
   2  -3   7 2212.15 293.546  11
  -2  -3   8 3701.65 444.062  10
  -2   3  -8 3761.22 478.741   1
  -2  -3  -8 2622.33 356.031  10
   2  -3  -8 2796.13 303.281  10
  -2   3  -8 3875.84 568.750   3
   2  -3   8 3833.57 410.967  11
  -2  -3   9 16934.2 947.410  10
   2  -3   9 17646.2 904.388  11
   2  -3  -9 18567.8 756.157  10
  -2   3  -9 17532.7 1192.57   3
  -2  -3  -9 19649.5 971.229  10
  -2   3  -9 17708.7 1058.39   1
  -2  -3 -10 44061.2 1469.71  10
  -2  -3  10 43944.7 1584.07  10
   2  -3  10 44235.2 1536.51  11
  -2   3 -10 44040.0 1982.71   3
  -2   3 -10 43400.6 1744.71   1
  -2   3 -11 9403.36 858.364   1
  -2  -3  11 9151.23 770.643  10
  -2  -3 -11 9419.15 700.851  10
   2  -3  11 10121.2 754.225  11
   2  -3  12 1573.57 340.150  11
  -2  -3 -12 1090.50 241.995  10
  -2   3 -12 1171.08 335.273   1
   2  -3  13 194.055 120.321  11
  -2  -3 -13 309.634 145.255  10
  -2   3 -13 36.3934 115.394   1
  -2   3 -14 5472.01 744.455   1
   2  -3  14 4950.50 602.113  11
  -2  -3  14 5176.56 591.092  10
  -2  -3 -14 5815.84 616.869  10
  -2   3 -15-59.0029 192.860   1
  -2  -3 -15 10.9590 169.660  10
   2   3  15 197.206 80.0610   4
   2  -3  15 281.155 182.732  11
  -2   3 -16 900.023 319.709   1
   2  -3  16 815.591 302.290  11
   2   3  16 1290.06 151.042   4
  -2   3  16 1225.02 138.693   4
   2  -3  17 4108.64 588.623  11
  -2   3 -17 4928.07 739.350   1
  -2  -3 -17 4225.32 579.408   1
  -2  -3  17 4604.80 211.738   7
   2   3  17 4646.89 275.602   4
  -2   3  17 4547.58 254.118   4
   2   3  18 6686.63 316.415   4
   2  -3  18 6653.34 767.810  11
  -2   3 -18 6425.03 842.314   1
  -2  -3  18 6865.01 263.892   7
  -2   3  18 6655.19 303.973   4
  -2   3  19 123.245 72.7835   4
   2   3  19 197.787 94.4236   4
  -2  -3  19 97.0904 33.1245   7
  -2   3  20 20602.6 541.467   4
   2   3  20 20901.5 550.225   4
   2   3  21 2534.55 201.580   4
  -2   3  21 2468.59 192.463   4
  -2   3  22 10478.2 378.991   4
   2   3  22 10949.9 386.245   4
   2   3  23 7701.12 323.618   4
  -2   3  23 7855.88 322.847   4
  -2  -3  23 7817.19 280.897   4
   2   3  24 116.091 61.5643   4
  -2  -3  24 155.869 48.9796   4
  -2   3  24 175.382 72.4950   4
   2   3  25 105.798 71.0509   4
  -2   3  25 173.822 70.0115   4
   2   3  26 3936.52 234.304   4
  -2   3  26 4535.03 214.175   4
  -2   3  27 327.755 68.5650   4
   2  -4   0 8276.63 676.878  10
  -2  -4   0 8592.84 693.904  10
  -2   4   0 8207.53 731.595   3
  -2   4   1 24519.2 1272.74   3
   2  -4  -1 26342.5 1204.55  10
   2  -4   1 26684.7 1223.60  10
  -2   4  -1 27158.6 1337.12   3
  -2  -4   1 26938.5 1226.81  10
  -2  -4  -1 25037.3 1174.30  10
  -2  -4   2 10533.5 783.250  10
   2  -4   2 9777.80 744.175  10
  -2   4   2 9951.03 806.117   3
   2   4  -2 10244.2 683.807   3
  -2   4  -2 10158.7 834.378   3
   2  -4  -2 10466.1 759.548  10
  -2  -4  -2 9383.77 738.208  10
  -2  -4  -3 483.209 169.278  10
  -2  -4   3 562.651 174.995  10
  -2   4   3 836.225 249.973   3
  -2   4  -3 795.475 259.275   3
   2   4  -3 488.037 158.761   3
   2  -4   3 656.047 197.696  10
   2  -4  -3 716.174 189.380  10
  -2  -4  -4 4413.84 503.700  10
   2  -4  -4 4491.20 470.880  10
   2   4  -4 3920.05 467.206   3
  -2  -4   4 4747.74 534.565  10
  -2   4  -4 4524.18 579.951   3
  -2  -4   5 6991.03 654.894  10
  -2   4  -5 7093.37 728.782   3
   2  -4  -5 7595.69 606.245  10
  -2  -4  -5 7234.72 641.670  10
   2   4  -5 6150.61 595.648   3
  -2   4  -6 3050.13 509.784   3
  -2  -4   6 3359.66 466.532  10
  -2  -4  -6 3485.13 450.628  10
   2  -4  -6 3383.94 401.826  10
   2   4  -6 2491.45 404.227   3
   2   4  -7 7855.31 734.537   3
  -2  -4   7 9208.21 789.181  10
   2  -4  -7 8599.27 628.690  10
  -2   4  -7 9286.99 890.772   3
  -2  -4  -7 8319.16 708.192  10
   2  -4  -8 4918.24 463.569  10
  -2   4  -8 4892.33 694.269   3
   2   4  -8 4085.77 562.590   3
  -2  -4   8 5200.65 616.132  10
  -2  -4  -8 5277.95 569.996  10
  -2   4  -9 6686.36 827.036   3
  -2  -4  -9 6345.67 621.158  10
  -2  -4   9 6596.57 701.734  10
   2   4  -9 6216.02 723.068   3
  -2  -4 -10 27229.3 1302.57  10
  -2  -4  10 27613.1 1465.72  10
   2   4 -10 24135.2 1481.10   3
  -2   4 -10 28864.4 1780.87   3
  -2  -4  11 1650.48 378.635  10
  -2   4 -11 1568.53 409.852   1
  -2   4 -11 1666.87 463.735   3
  -2  -4 -11 1876.86 346.285  10
   2   4 -11 1614.66 425.104   3
  -2  -4 -12 1896.57 350.104  10
  -2   4 -12 1457.21 417.336   1
   2   4  12 1967.16 205.293   4
  -2   4 -12 1776.47 498.425   3
  -2  -4  12 1466.92 335.800  10
   2   4 -12 1422.53 379.969   3
  -2  -4 -13 5564.97 630.395  10
   2   4 -13 4480.47 742.082   3
  -2   4 -13 4299.52 709.911   1
  -2   4 -13 4404.01 764.588   3
  -2  -4  13 4926.91 650.862  10
   2   4  13 4743.79 330.319   4
  -2   4  13 5482.95 269.289   4
  -2   4  14 766.941 111.838   4
  -2  -4  14 932.318 282.130  10
  -2  -4 -14 289.420 73.8937  10
  -2   4 -14 370.386 212.662   3
   2   4  14 570.903 136.989   4
  -2   4 -14 482.113 269.969   1
   2   4  15 605.613 159.224   4
  -2   4 -15 730.921 246.217   3
  -2   4  15 1219.80 138.617   4
  -2   4 -15 988.684 416.547   1
  -2  -4 -15 935.914 255.541  10
   2   4  16 536.829 162.687   4
  -2   4  16 1016.21 138.654   4
   2   4  17 26.4161 80.9774   4
  -2   4  17 49.8339 73.3931   4
  -2   4  18 10516.8 394.916   4
   2   4  18 8453.11 462.782   4
   2   4  19 1468.55 190.756   4
  -2   4  19 1812.79 166.801   4
   2   4  20 1471.33 205.875   4
  -2   4  20 1869.06 178.544   4
  -2   4  21 2342.53 184.241   4
   2   4  21 1279.88 211.539   4
   2   4  22 209.474 106.941   4
  -2   4  22 596.259 109.407   4
  -2   4  23 2510.96 173.799   4
  -2   4  24 4730.87 233.914   4
  -2   4  25 6.13661 48.5576   4
   2   4  25-4.21596 43.5543   9
  -2   4  26 954.722 123.959   4
  -2   4  26 805.459 71.1733   9
  -2   5   0 123.005 95.9860   3
  -2  -5   0 39.9834 125.594  10
   2  -5   0 56.9660 107.274  10
  -2   5  -1 10277.0 949.624   3
   2  -5   1 9517.40 857.304  10
  -2  -5  -1 7987.10 778.339  10
  -2   5   1 8385.50 850.273   3
   2  -5  -1 8576.20 785.946  10
  -2  -5   1 8846.50 794.300  10
   2  -5  -2 14198.9 1004.09  10
  -2   5  -2 13936.9 1107.90   3
   2  -5   2 13838.5 1029.18  10
  -2   5   2 14278.8 1103.59   3
  -2  -5  -2 12313.3 949.162  10
  -2  -5   2 12709.6 972.334  10
   2  -5  -3 1879.31 375.306  10
   2  -5   3 2188.17 424.684  10
  -2  -5  -3 2220.33 413.272  10
  -2  -5   3 1804.30 350.348  10
  -2   5  -3 1841.31 414.379   3
   2  -5  -4 2021.26 356.773  10
  -2  -5   4 1330.52 339.661  10
  -2  -5  -4 1592.07 361.555  10
   2  -5   4 1528.93 352.557  10
  -2   5  -4 1527.69 403.567   3
  -2  -5  -5 392.045 180.659  10
   2   5  -5 230.339 78.3838   9
   2  -5   5 319.760 187.740  10
   2   5   5 310.479 61.0868   9
  -2  -5   5 86.0667 159.531  10
   2  -5  -5 87.9710 66.1306  10
  -2   5  -5 249.336 116.295   3
   2  -5   6 1744.85 380.906  10
   2  -5  -6 1515.34 302.474  10
  -2  -5  -6 1603.28 365.133  10
  -2  -5   6 1643.85 356.307  10
   2   5   6 2124.41 159.097   9
  -2   5  -6 1557.07 392.374   3
   2  -5   7 372.221 215.063  10
  -2  -5   7 538.830 176.466  10
  -2  -5  -7 191.388 139.549  10
  -2   5  -7 383.178 232.355   3
   2   5   7 743.596 117.433   9
  -2  -5  -8 8522.43 806.155  10
  -2  -5   8 8630.40 868.897  10
   2  -5   8 8740.34 900.746  10
  -2   5  -8 8552.19 959.351   3
   2   5   8 8696.54 326.645   9
  -2   5  -9 5990.77 810.646   3
  -2  -5  -9 6320.66 680.147  10
   2   5   9 5534.31 268.084   9
  -2  -5   9 7074.34 801.260  10
   2  -5   9 6566.39 793.978  10
  -2  -5 -10 1509.69 322.748  10
  -2   5  10 1712.80 131.937   9
  -2  -5  10 2903.65 527.276  10
   2  -5  10 2034.42 451.543  10
  -2   5 -10 1704.22 468.716   3
   2   5  10 1840.71 166.690   9
   2  -5  11 9231.52 993.942  10
  -2  -5 -11 10560.5 869.438  10
   2   5  11 10600.7 379.974   9
  -2  -5  11 10520.4 999.936  10
  -2   5  11 10014.0 327.305   9
  -2   5 -11 9261.58 1056.15   3
  -2   5  12 12248.4 377.565   9
   2   5  12 12910.7 436.433   9
  -2   5  13 1817.10 145.543   9
   2   5  13 2045.49 177.517   9
  -2   5 -14 7169.94 338.842   6
  -2   5  14 6938.63 307.255   9
   2   5  14 7158.62 348.301   9
  -2   5  15 373.890 127.161   4
  -2   5  15 718.675 110.426   9
   2   5  15 636.063 117.079   9
  -2   5 -15 596.345 107.565   6
  -2   5 -16 598.790 103.209   6
  -2   5  16 876.118 114.634   9
   2   5  16 679.889 122.200   9
  -2   5  16 508.229 132.270   4
  -2   5  17-30.7565 64.2344   4
  -2   5  17 6.85094 43.2153   9
   2   5  17-2.61205 56.7888   9
  -2   5  18 499.125 81.7530   9
   2   5  18 604.126 100.020   9
  -2   5  19 711.361 91.8788   9
   2   5  19 758.597 107.898   9
   2   5  20 2733.45 188.843   9
  -2   5  20 2462.86 162.507   9
  -2   5  21-31.8665 31.9971   9
   2   5  21 58.5434 55.5457   9
   2   5  22 1509.13 127.114   9
  -2   5  22 1219.32 97.5456   9
  -2   5  23 703.034 67.6576   9
   2   5  23 943.304 90.9885   9
  -2   5  24 2603.65 108.401   9
   2   5  24 4534.35 177.159   9
   2   6   0 1550.14 187.038   9
   2   6  -1 3120.91 250.792   9
   2   6   1 3258.50 202.488   9
   2   6  -2 1645.91 241.259   9
   2   6   2 3349.76 211.600   9
   2   6  -3 741.951 236.068   9
   2   6   3 2991.95 192.289   9
   2   6   4 673.171 111.004   9
   2   6   5 4723.67 252.312   9
   2   6   6 14506.8 431.639   9
   2   6   7 613.335 117.284   9
   2   6   8 9791.09 364.029   9
   2   6   9 3438.97 227.955   9
   2   6  10 9112.57 365.519   9
   2   6  11 5869.89 292.171   9
  -2   6  12 594.885 81.1298   9
  -2   6 -12 384.167 90.0869   6
   2   6  12 588.320 107.717   9
  -2   6  13 424.363 59.9892   9
   2   6  13 225.004 77.0324   9
  -2   6 -13 240.240 84.9825   6
  -2   6 -14 3072.95 219.988   6
   2   6  14 3141.59 237.870   9
  -2   6  14 3746.13 208.799   9
  -2   6 -15-47.6371 47.0173   6
  -2   6  15-7.21005 26.7807   9
   2   6  15 75.2536 63.7113   9
   2   6  16 1276.27 143.594   9
  -2   6 -16 890.054 111.948   6
  -2   6  16 1198.54 110.706   9
  -2   6 -17 253.937 55.7952   6
   2   6  17 504.993 95.6397   9
  -2   6  17 525.181 69.2933   9
  -2   6  18 216.886 30.9481   9
   2   6  18 316.506 70.6340   9
   2   6  19 661.130 87.8600   9
   2   6  20 2548.98 151.267   9
  -2   7   0 78.5252 58.3771   6
   2   7   0-100.894 103.686   9
  -2   7   1 218.867 75.1626   6
  -2   7  -1 241.288 85.2500   6
  -2   7   2 262.682 76.3415   6
   2   7   2 205.736 79.2610   9
  -2   7  -2 174.436 70.9130   6
  -2   7  -3 596.148 116.971   6
   2   7   3 775.894 107.448   9
   2   7   4 275.932 70.7455   9
  -2   7  -4-20.5060 81.0412   6
  -2   7  -5 287.834 88.5965   6
   2   7   5 554.452 85.3861   9
   2   7   6 973.899 106.047   9
  -2   7  -6 833.305 147.280   6
  -2   7  -7 1101.36 144.172   6
   2   7   7 845.772 101.801   9
   2   7   8 369.767 77.2642   9
  -2   7  -8 329.399 89.9284   6
  -2   7  -9 3262.67 217.985   6
   2   7   9 3574.71 199.548   9
   2   7  10 2317.91 163.452   9
  -2   7 -10 2000.84 171.483   6
  -2   7 -11 464.785 92.8746   6
   2   7  11 541.425 87.7295   9
   2   7  12 5656.28 251.496   9
  -2   7 -12 4933.48 240.300   6
  -2   7 -13 667.304 89.9642   6
   2   7  13 721.543 93.0419   9
  -2   7 -14 891.040 94.8770   6
   2   7  14 1185.29 114.147   9
   2   7 -15 695.030 79.2889   6
   2   7  15 928.930 93.0152   9
  -2   7 -15 669.745 77.8669   6
   2   7 -16 69.7458 31.8928   6
  -2   7 -16 20.5408 25.8358   6
  -2   8   0 524.454 75.1244   6
  -2   8   1 228.006 48.9935   6
  -2   8  -1 170.603 53.4284   6
  -2   8  -2 754.830 98.9761   6
  -2   8  -3 1497.62 131.155   6
  -2   8  -4 240.332 71.4830   6
  -2   8  -5 2861.29 178.399   6
  -2   8  -6 612.910 93.5097   6
  -2   8  -7 5943.77 235.789   6
  -2   8  -8 84.3002 46.8091   6
  -2   8  -9 239.327 51.5914   6
   2   8   9-90.7191 63.5968   9
  -3   0   0 126.877 116.201   2
  -3   0   0 179.223 61.1548  10
  -3   0   0 155.900 55.8349   3
  -3   0  -1 69.1774 127.420   2
  -3   0   1 36.1165 132.168   2
  -3   0  -1 84.0209 85.9468  10
  -3   0   1 31.0604 67.9931  10
  -3   0  -1 44.6290 56.3957   3
  -3   0  -2 69628.5 988.833   3
  -3   0   2 72807.8 774.218  10
   3   0   2 72001.3 1304.55  11
  -3   0   2 72428.8 1396.29   2
  -3   0  -2 68410.0 1321.79   2
   3   0   3-11.6010 83.6732  11
  -3   0  -3 25.9494 87.6237   2
  -3   0   3 13.1666 101.129   2
  -3   0  -3 21.3423 62.3409   3
  -3   0   4 1380.64 225.510   2
   3   0   4 1292.05 191.368  11
  -3   0  -4 1401.39 192.178   2
  -3   0  -5 51.1339 66.4213   2
   3   0   5-6.23229 76.0038  11
  -3   0   5 11.0136 96.3223   2
   3   0   6 11255.8 592.700  11
  -3   0  -6 11408.6 460.702   2
  -3   0   6 10251.0 572.815   2
  -3   0  -7-11.5972 56.4535   2
   3   0  -7-5.35819 38.2378   1
  -3   0   7-13.1370 89.5363   2
   3   0   7 29.2062 81.7514  11
  -3   0   8 2481.03 286.766   2
   3   0   8 2551.11 315.954  11
  -3   0  -8 2462.68 301.676   1
   3   0  -8 2962.59 221.723   1
  -3   0  -8 1927.34 166.020   2
  -3   0  -9 9.10474 95.5245   1
   3   0   9 37.0305 86.4061  11
   3   0  -9-31.2495 51.5742   1
   3   0 -10 679.132 132.770   1
   3   0  10 577.857 163.459  11
  -3   0 -10 469.770 139.960   1
   3   0  11 91.2033 146.299  11
  -3   0 -11-29.7311 93.6209   1
   3   0 -11-62.8868 89.1691   1
   3   0 -12 2474.27 266.682   1
   3   0  12 2528.13 418.624  11
  -3   0 -12 2809.05 363.352   1
   3   0  13-6.51880 98.6877  11
  -3   0 -13 47.6405 76.8240   1
   3   0  14 25589.0 1373.60  11
  -3   0 -14 25104.3 1131.98   1
  -3   0 -15-38.2714 127.678   1
   3   0  15-6.12888 138.673  11
  -3   0 -16 3316.50 446.615   1
   3   0  16 2937.22 504.676  11
  -3   0 -17 123.178 152.755   1
   3   0  17-64.9054 101.106  11
   3   0  18 3560.08 572.635  11
  -3   0 -18 3425.61 467.674   1
  -3   0  18 3489.72 209.062   7
   3   0  19 285.039 120.555  11
  -3   0 -19-102.513 187.494   1
  -3   0  19-12.3948 63.3732   7
   3   0  20 5359.02 740.077  11
  -3   0 -20 6258.49 687.632   1
  -3   0  21 23.4680 74.5408   4
  -3   0  22 3046.86 213.577   4
  -3   0  23 36.7385 62.5962   4
  -3   0  24 1988.09 173.378   4
  -3   0  25 32.7847 64.0308   4
  -3   0  26 88.2202 58.1534   4
  -3   0  27-15.2463 51.4761   4
  -3   0  28 977.084 100.480   4
  -3   0  29-37.3103 44.5818   4
  -3   1   0 10538.5 312.522   1
  -3   1   0 10111.5 505.551   3
  -3  -1   0 10023.7 407.319  10
  -3   1   1 38030.4 529.686   1
  -3   1   1 34713.3 992.246   3
  -3  -1  -1 36493.8 804.331  10
   3  -1   1 36932.1 938.481  11
  -3   1  -1 34560.9 1008.68   3
  -3  -1   1 35528.9 739.779  10
  -3   1  -1 37317.8 678.803   1
  -3   1   2 176712. 2160.79   3
  -3  -1  -2 177061. 1810.67  10
  -3   1  -2 187965. 2201.09   3
  -3  -1   2 178167. 1633.80  10
   3  -1   2 187613. 2035.99  11
  -3   1  -2 181927. 1663.16   1
   3   1   3 17763.3 665.645  11
  -3   1  -3 18118.8 755.067   3
  -3  -1  -3 18003.5 599.914  10
  -3  -1   3 17390.2 513.860  10
  -3   1  -3 16909.5 585.687   1
   3  -1   3 17492.7 653.004  11
   3   1   4 184838. 2156.64  11
   3  -1  -4 183874. 993.591  10
  -3  -1  -4 181575. 1966.17  10
  -3  -1   4 181056. 1615.96  10
   3  -1   4 188757. 2195.12  11
  -3   1  -4 192006. 2467.54   3
  -3   1  -4 180483. 2065.96   1
  -3   1  -5 790.373 172.404   1
   3  -1   5 834.555 172.928  11
  -3  -1  -5 813.088 161.534  10
   3   1   5 743.528 159.448  11
  -3  -1   5 688.547 116.632  10
   3  -1   6 59431.8 1354.76  11
  -3   1  -6 54896.2 1311.16   1
  -3  -1  -6 58932.6 1249.20  10
  -3  -1   6 57732.9 955.261  10
   3   1   6 59836.4 1352.48  11
  -3  -1  -7 2655.51 292.059  10
   3   1   7 2897.63 326.622  11
   3  -1   7 2752.45 328.624  11
  -3   1  -7 2704.11 328.313   1
  -3  -1   7 2788.60 229.326  10
  -3  -1   7 2866.35 324.637   2
  -3  -1  -8 52513.0 1286.69  10
  -3  -1   8 51535.4 1314.60   2
  -3   1  -8 51038.9 1356.95   1
   3   1   8 50982.6 1338.65  11
   3  -1   8 48163.3 1345.52  11
  -3  -1   8 48765.4 932.850  10
   3  -1   9 1403.38 276.529  11
   3   1  -9 1356.90 216.190   1
  -3   1  -9 1253.45 241.794   1
  -3  -1  -9 1095.43 226.939  10
   3   1   9 1142.75 240.253  11
  -3  -1   9 1150.33 231.275   2
   3   1  10 38236.8 1329.57  11
   3  -1  10 37834.1 1387.81  11
  -3  -1 -10 35656.2 1189.19  10
  -3   1 -10 39456.5 1258.74   1
  -3  -1  10 38763.1 1144.93   2
   3   1  11 3246.39 446.896  11
   3   1 -11 3208.87 375.078   1
  -3   1 -11 3315.57 400.139   1
   3  -1  11 3074.40 441.758  11
  -3  -1  11 2713.64 310.925   2
   3   1 -12 28584.7 1115.56   1
  -3   1 -12 25995.6 1115.01   1
   3   1  12 26904.3 1276.60  11
   3  -1  12 25930.1 1285.37  11
   3   1  13 11791.9 905.110  11
   3   1 -13 11069.8 723.285   1
  -3   1 -13 12530.9 812.465   1
   3  -1  13 12499.4 943.652  11
  -3  -1 -13 12501.8 869.363   1
  -3  -1 -14 70790.8 2054.90   1
   3   1 -14 71139.2 1876.81   1
  -3   1 -14 71076.4 1984.12   1
   3  -1  14 73058.7 2316.64  11
   3   1  14 69443.7 2217.08  11
  -3   1 -15 2003.45 372.186   1
   3  -1  15 1758.62 385.332  11
  -3  -1 -15 1571.64 335.671   1
   3   1  15 1831.69 383.985  11
  -3   1 -16 33124.9 1475.85   1
  -3  -1 -16 34263.9 1478.35   1
   3  -1  16 33113.8 1686.21  11
   3   1  16 33596.1 1631.24  11
   3  -1  17 3461.65 627.276  11
   3   1  17 3632.44 574.032  11
  -3   1 -17 3716.79 518.038   1
  -3  -1 -17 3908.88 537.687   1
   3  -1  18 2853.67 567.572  11
  -3  -1 -18 3560.00 501.967   1
  -3   1  18 3362.96 207.234   4
   3   1  18 3483.46 198.937   4
  -3   1 -18 3358.91 485.375   1
  -3  -1  18 3844.96 209.334   7
   3   1  18 3549.18 558.963  11
   3  -1  19 1639.60 435.163  11
  -3  -1 -19 1372.73 307.681   1
   3   1  19 1832.31 447.844  11
   3   1  19 1579.86 147.295   4
  -3   1  19 1774.05 169.463   4
  -3   1 -19 1702.01 387.894   1
  -3  -1  19 1719.80 153.063   7
  -3  -1 -20 13957.6 1002.74   1
   3  -1  20 11697.8 1144.62  11
   3   1  20 12576.4 1119.59  11
   3   1  20 12847.6 386.570   4
  -3   1  20 12821.9 414.152   4
  -3  -1  20 12086.2 394.456   7
  -3   1 -20 12567.0 1001.06   1
   3   1  21 899.471 113.566   4
  -3   1  21 904.131 128.501   4
   3   1  22 16504.6 442.438   4
  -3   1  22 17130.2 484.992   4
  -3   1  23-22.0764 69.2365   4
  -3  -1  23 28.1650 69.2658   4
   3   1  23 77.1149 62.8712   4
  -3   1  24 4889.60 262.361   4
   3   1  24 4692.42 228.277   4
  -3  -1  24 5107.21 262.499   4
  -3   1  25 78.7976 79.0303   4
  -3  -1  25 67.2742 65.0329   4
   3   1  25 102.285 54.3095   4
   3   1  26 1385.53 119.822   4
  -3   1  26 1656.74 149.832   4
  -3  -1  26 1704.95 146.105   4
  -3   1  27 75.6516 63.7208   4
  -3  -1  27-0.05848 51.0349   4
   3   1  27 61.4529 48.4527   4
   3   1  28 3729.56 171.129   4
  -3  -1  28 3297.34 166.684   4
  -3   1  28 3360.18 184.567   4
  -3   1  29 1400.87 113.104   4
  -3  -1  29 1362.75 100.649   4
  -3   2   0 2313.57 359.567   3
  -3   2   0 2276.40 242.199   1
   3  -2   0 2064.00 226.645  11
   3   2   0 1302.54 97.1492   3
  -3   2   1 142943. 2341.82   3
  -3  -2   1 144445. 1978.35  10
  -3   2  -1 142519. 2365.62   3
  -3  -2  -1 143504. 1977.14  10
   3  -2   1 136438. 1648.57  11
  -3   2  -1 135747. 1871.17   1
  -3   2   2 1636.57 277.060   3
  -3   2  -2 2375.07 246.269   1
  -3   2  -2 2244.48 317.445   3
   3   2   2 1282.70 212.226  11
  -3  -2  -2 1819.58 244.005  10
  -3  -2   2 2265.37 251.589  10
   3  -2   2 2334.99 226.668  11
   3  -2   3 780.713 144.124  11
  -3  -2   3 752.890 168.255  10
  -3  -2  -3 929.009 195.778  10
  -3   2   3 754.249 201.508   3
  -3   2  -3 726.698 189.952   3
   3  -2  -3 912.496 148.188  10
   3   2   3 787.704 150.028  11
  -3   2  -3 669.492 146.870   1
  -3   2  -4 23161.4 804.470   1
  -3  -2  -4 25172.8 874.307  10
   3  -2  -4 25797.5 693.695  10
  -3  -2   4 24027.3 828.824  10
   3   2   4 22856.0 749.195  11
  -3   2  -4 24762.1 1066.36   3
   3  -2   4 23882.2 768.700  11
  -3   2  -5 213.686 94.7222   1
  -3  -2   5 217.271 111.425  10
   3  -2  -5 216.681 66.8768  10
  -3  -2  -5 339.288 138.140  10
   3   2   5 236.233 102.918  11
  -3   2  -5 297.693 159.416   3
   3  -2   5 143.356 83.8106  11
   3  -2   6 208.763 109.362  11
  -3  -2   6 193.738 93.8025  10
  -3  -2  -6 191.387 79.5594  10
   3   2   6 195.606 102.726  11
  -3   2  -6 296.943 137.937   3
  -3   2  -6 271.633 117.497   1
   3  -2  -6 301.887 79.8788  10
  -3  -2   7 8732.25 521.336  10
   3  -2  -7 8436.33 346.858  10
   3  -2   7 8467.95 573.824  11
   3   2   7 8233.16 521.024  11
  -3   2  -7 8542.02 734.246   3
  -3  -2  -7 8529.70 563.059  10
  -3   2  -7 8392.86 588.745   1
   3  -2   8 105.307 91.1871  11
  -3  -2   8 113.536 79.6386  10
  -3  -2  -8 221.327 135.140  10
  -3   2  -8 62.9050 118.010   1
   3   2   8 173.033 99.0185  11
  -3  -2  -9 1864.82 294.582  10
   3   2   9 1913.86 296.389  11
  -3   2  -9 1661.05 305.605   1
   3  -2   9 1398.90 274.558  11
  -3  -2   9 1714.03 248.656  10
   3  -2  10 3102.44 416.211  11
  -3  -2  10 2876.49 327.714  10
  -3  -2 -10 3547.94 424.037  10
   3   2  10 3349.32 399.480  11
  -3   2 -10 2940.01 412.107   1
  -3  -2 -11 9479.28 717.239  10
  -3  -2  11 9069.10 604.498  10
   3  -2  11 9132.87 746.239  11
  -3  -2  11 8068.84 585.855   2
  -3   2 -11 8908.09 745.556   1
   3   2  11 9074.62 701.687  11
   3  -2  12 1236.27 304.980  11
  -3  -2 -12 1011.74 248.086  10
  -3   2 -12 813.851 232.799   1
   3   2  12 1434.29 302.223  11
   3   2  13 15018.1 974.002  11
  -3  -2 -13 14550.6 921.017  10
   3  -2  13 13925.5 971.732  11
  -3   2 -13 14778.7 990.742   1
   3  -2  14 406.798 187.173  11
   3   2  14 551.927 209.016  11
  -3   2 -14 233.584 167.148   1
  -3   2 -15 415.305 171.445   1
   3  -2  15 419.932 216.503  11
   3   2  15 488.241 211.204  11
  -3   2 -16 8500.90 807.228   1
  -3  -2 -16 9226.39 852.963   1
   3   2  16 8631.86 795.161  11
   3  -2  16 8066.05 849.743  11
   3   2  17 111.106 142.194  11
   3  -2  17 470.859 205.308  11
  -3   2 -17 179.129 158.171   1
  -3   2  17 7.56023 48.6848   4
  -3  -2 -17-422.845 192.988   1
   3   2  17-45.3820 63.7775   4
  -3  -2  17-22.4119 38.4416   7
   3   2  18 2202.60 411.068  11
  -3   2 -18 1585.74 391.658   1
   3  -2  18 2035.45 446.047  11
  -3  -2  18 1646.82 142.216   7
   3   2  18 1636.86 145.836   4
  -3  -2 -18 1702.52 374.495   1
  -3   2  18 1515.03 143.023   4
   3  -2  19 874.443 289.280  11
  -3   2 -19 893.013 285.665   1
   3   2  19 1108.79 139.694   4
  -3   2  19 994.967 129.287   4
  -3  -2 -19 595.290 193.539   1
  -3  -2  19 1001.65 112.359   7
  -3   2  20 348.204 85.1567   4
   3   2  20 342.002 88.1192   4
  -3  -2  20 304.865 74.3121   7
  -3   2  21 273.256 81.2877   4
  -3  -2  21 205.710 66.4724   7
   3   2  21 339.661 94.7933   4
  -3   2  22 1202.23 137.549   4
   3   2  22 1145.79 129.893   4
  -3   2  23 531.630 102.766   4
   3   2  23 626.102 113.103   4
   3   2  24 1130.40 124.729   4
  -3  -2  24 1418.63 138.612   4
  -3   2  24 1174.04 135.527   4
  -3   2  25 467.386 92.4772   4
  -3  -2  25 490.079 87.1710   4
   3   2  25 443.414 83.2008   4
   3   2  26 1736.35 157.832   4
  -3   2  26 1881.19 156.985   4
  -3  -2  26 1905.73 136.897   4
  -3  -2  27 378.719 65.0266   4
  -3   2  27 316.990 71.2458   4
  -3   2  28 492.968 75.8814   4
  -3  -2  28 490.653 62.9468   4
  -3  -3   0 291.355 140.180  10
  -3   3   0 346.591 172.565   3
   3   3   1 46.4557 51.9476  11
   3  -3  -1 147.601 112.699  10
  -3  -3   1 142.734 107.550  10
  -3  -3  -1 92.6880 146.082  10
  -3   3   1 178.448 148.386   3
   3   3  -1-0.72301 49.8262   3
  -3   3  -1 85.4257 112.853   3
  -3   3  -2 20604.9 1043.16   3
   3  -3  -2 20913.7 883.068  10
  -3  -3   2 20214.2 920.107  10
  -3  -3  -2 19527.7 890.531  10
  -3   3   2 20843.3 1036.98   3
   3   3  -2 19095.1 713.624   3
  -3  -3   3 31881.9 1171.86  10
  -3   3   3 33215.8 1324.13   3
  -3   3  -3 32919.9 1344.13   3
  -3  -3  -3 30295.5 1123.27  10
   3  -3  -3 33054.0 1084.99  10
  -3   3  -3 31177.8 1137.84   1
   3   3  -3 30869.3 1004.10   3
   3  -3   4 179636. 2259.85  11
  -3   3   4 177412. 3131.61   3
   3  -3  -4 182210. 2429.39  10
  -3  -3   4 178337. 2748.24  10
  -3  -3  -4 181445. 2799.21  10
  -3   3  -4 178534. 2845.02   1
  -3   3  -4 179358. 3200.99   3
  -3  -3   5 10103.3 679.157  10
   3  -3  -5 9563.71 538.227  10
  -3   3  -5 8950.21 746.573   3
  -3   3  -5 9809.64 681.844   1
  -3  -3  -5 9502.51 658.215  10
   3  -3   5 10053.8 576.470  11
  -3   3  -6 23662.1 1248.63   3
  -3   3  -6 22870.2 1076.92   1
   3  -3   6 23439.5 952.112  11
   3  -3  -6 23812.0 827.862  10
  -3  -3  -6 23203.1 1032.66  10
  -3  -3   6 22683.8 1031.70  10
  -3   3  -7 40.1221 103.872   1
   3  -3  -7 126.027 74.4424  10
  -3  -3  -7 41.4435 86.7922  10
  -3  -3   7 16.3537 81.4767  10
  -3   3  -7 6.78917 95.5632   3
   3  -3   7 71.1635 114.356  11
  -3  -3   8 47432.6 1562.70  10
   3  -3   8 48422.4 1461.01  11
  -3   3  -8 45930.4 1664.24   1
  -3  -3  -8 49957.2 1576.59  10
  -3   3  -8 48280.4 1943.70   3
  -3   3  -9 4636.33 643.997   3
  -3  -3   9 4474.33 485.771  10
  -3  -3  -9 4821.81 506.122  10
   3  -3   9 4515.23 471.964  11
  -3   3  -9 4700.36 565.306   1
  -3  -3 -10 31696.3 1316.13  10
  -3   3 -10 30047.6 1472.36   1
  -3  -3  10 30781.5 1308.44  10
  -3   3 -10 32343.4 1742.44   3
   3  -3  10 30611.7 1274.14  11
   3  -3  11 1322.01 274.118  11
  -3  -3 -11 1309.83 303.110  10
  -3   3 -11 1292.01 333.507   1
  -3  -3  11 1102.21 260.855  10
  -3   3 -11 1550.49 411.763   3
  -3  -3 -12 9013.71 756.821  10
   3  -3  12 8899.58 752.099  11
  -3   3 -12 8736.16 882.746   1
  -3  -3  12 8433.01 704.597  10
  -3   3 -12 8667.17 965.399   3
  -3   3 -13 1551.95 455.533   3
   3  -3  13 1717.42 373.217  11
  -3   3 -13 1620.50 413.281   1
  -3  -3 -13 1475.08 317.236  10
  -3   3 -14 15306.2 1198.63   1
   3  -3  14 14063.1 1032.97  11
  -3  -3 -14 15520.1 1036.89  10
  -3   3 -14 13591.9 1333.07   3
   3  -3  15 9311.13 854.904  11
  -3  -3 -15 10069.0 876.809  10
  -3   3 -15 8462.30 1080.19   3
   3   3  15 10900.0 404.728   4
  -3   3  15 10959.6 373.636   4
  -3   3 -15 10588.8 1016.34   1
   3  -3  16 14716.2 1141.70  11
  -3   3 -16 20081.4 1395.31   1
  -3   3 -16 15963.8 1504.31   3
   3   3  16 19549.1 551.635   4
  -3   3  16 19503.5 510.871   4
  -3  -3  16 19758.7 451.474   7
  -3   3 -17 403.987 152.913   1
  -3   3  17 520.318 110.976   4
   3  -3  17 446.612 192.567  11
  -3   3 -17 758.536 379.044   3
  -3  -3 -17 472.878 316.260   1
   3   3  17 419.542 112.943   4
  -3  -3  17 386.855 60.6584   7
  -3  -3  18 3206.59 186.963   7
   3   3  18 3572.20 251.581   4
  -3   3  18 3851.80 245.981   4
  -3   3  19 4119.37 245.328   4
   3   3  19 3475.32 247.056   4
  -3  -3  19 3898.64 211.644   7
  -3  -3  20 7128.11 284.619   7
  -3   3  20 7049.86 316.830   4
   3   3  20 7410.47 343.466   4
  -3   3  21 165.739 72.3578   4
   3   3  21 143.301 81.4317   4
   3   3  22 16786.0 519.377   4
  -3   3  22 17344.8 478.734   4
  -3   3  23 416.087 91.1187   4
   3   3  23 343.473 105.678   4
  -3   3  24 1944.64 156.209   4
  -3  -3  24 1678.29 131.220   4
  -3  -3  25 51.2684 47.0118   4
  -3   3  25 132.778 61.1692   4
  -3   3  26 1948.34 137.280   4
  -3  -3  26 1800.80 108.427   4
  -3   3  27 2936.45 156.291   4
  -3  -4   0-10.3445 112.902  10
   3  -4   0 89.9171 110.793  10
  -3   4   0 82.1861 94.7182   3
  -3   4  -1 21998.1 1245.52   3
   3  -4   1 21407.0 1100.84  10
   3  -4  -1 21756.7 1097.91  10
  -3  -4  -1 21059.0 1098.61  10
  -3   4   1 21278.6 1229.22   3
  -3  -4   1 22116.7 1126.75  10
  -3   4   2 22767.0 1277.56   3
  -3   4  -2 22869.8 1289.78   3
   3  -4   2 23577.6 1175.58  10
   3  -4  -2 24480.6 1148.13  10
  -3  -4  -2 22518.5 1128.52  10
  -3  -4   2 24494.6 1191.38  10
   3  -4  -3 57671.1 1707.48  10
  -3   4   3 54807.2 1985.23   3
  -3  -4  -3 53801.5 1751.36  10
  -3   4  -3 55184.3 2020.95   3
  -3  -4   3 56597.4 1824.84  10
  -3   4  -4 13718.4 1038.73   3
  -3  -4   4 13406.2 896.962  10
  -3  -4  -4 13307.9 884.554  10
   3  -4  -4 13174.1 799.565  10
   3  -4  -5 1074.62 223.559  10
  -3  -4   5 863.945 225.795  10
  -3   4  -5 1075.82 303.142   3
  -3  -4  -5 935.090 250.102  10
  -3  -4  -6 3570.73 481.899  10
  -3  -4   6 3582.26 484.036  10
  -3   4  -6 3740.87 567.791   3
   3  -4  -6 3713.32 411.366  10
  -3  -4   7 125.285 123.361  10
  -3  -4  -7-22.7016 126.254  10
  -3   4  -7-33.0494 100.613   3
  -3  -4   8 2275.51 405.974  10
  -3  -4  -8 2008.79 372.425  10
  -3   4  -8 2276.63 473.857   3
  -3  -4   9 24810.0 1350.72  10
  -3   4  -9 24374.0 1544.98   3
  -3  -4  -9 25721.7 1289.30  10
  -3   4  -9 22930.0 1404.58   1
  -3  -4 -10 1323.23 311.218  10
  -3   4 -10 1197.96 387.978   3
  -3  -4  10 1471.45 350.305  10
  -3   4 -10 1034.17 302.639   1
  -3   4 -11 9218.43 958.265   1
  -3  -4  11 9596.17 863.758  10
  -3   4 -11 9225.91 1028.76   3
  -3  -4 -11 9649.32 812.647  10
  -3  -4  12 213.642 129.688  10
  -3   4 -12 144.075 169.074   1
  -3  -4 -12 106.904 132.988  10
  -3   4 -12 86.7923 202.033   3
  -3   4 -13 782.200 107.801   6
  -3  -4 -13 638.258 225.605  10
   3   4  13 120.533 132.803   4
  -3   4 -13 414.951 242.107   3
  -3   4 -13 549.588 222.538   1
  -3   4 -14 321.595 70.9301   6
   3   4  14 82.5850 121.526   4
  -3   4 -14 326.596 217.029   3
  -3  -4 -14 183.043 65.2448  10
  -3   4 -14 6.68889 177.957   1
  -3   4  14 337.875 98.4040   4
  -3  -4 -15 1880.51 386.929  10
  -3   4 -15 2158.19 160.569   6
  -3   4  15 1837.78 170.402   4
  -3   4  16 909.864 125.089   4
   3   4  16 319.398 156.285   4
   3   4  17 614.893 171.720   4
  -3   4  17 1187.74 137.969   4
   3   4  18 401.515 170.988   4
  -3   4  18 1175.34 143.584   4
  -3   4  19 336.299 91.0476   4
  -3   4  20-8.01300 55.0166   4
  -3   4  21 58.2557 51.5689   4
  -3   4  22 314.617 80.0423   4
  -3   4  23 56.8763 47.7418   4
   3   4  24 507.360 80.6716   9
  -3   4  24 587.073 96.4047   4
  -3   4  25 76.6220 23.4458   9
   3   4  25 82.6669 35.5927   9
  -3  -5   0 241.092 145.438  10
   3  -5   0 94.9934 161.890  10
  -3   5   0 437.341 207.813   3
  -3  -5   1 699.375 258.934  10
   3  -5   1 772.471 264.790  10
   3  -5  -1 254.292 80.2314  10
  -3  -5  -1 611.430 239.563  10
  -3   5   1 302.169 132.370   3
  -3   5  -1 720.485 294.987   3
  -3   5  -2 19501.8 1338.64   3
  -3   5   2 19004.7 1323.22   3
   3   5  -2 18615.4 470.516   9
   3   5   2 19150.7 463.756   9
   3  -5   2 19368.8 1216.59  10
   3  -5  -2 19155.8 1159.11  10
  -3  -5  -2 18011.2 1144.44  10
  -3  -5   2 19491.1 1206.80  10
  -3   5  -3 100.236 93.9093   3
  -3  -5  -3 82.4380 103.095  10
   3  -5   3 74.2492 101.926  10
  -3  -5   3 350.026 153.315  10
   3  -5  -3-101.321 95.1033  10
   3   5  -3 30.6667 98.7503   9
  -3   5  -4 8043.76 879.639   3
   3  -5   4 7577.41 776.856  10
   3  -5  -4 7147.44 659.995  10
  -3  -5  -4 6917.06 730.709  10
   3   5   4 7469.52 293.542   9
   3   5  -4 6712.01 410.689   9
  -3  -5   4 6538.56 713.630  10
   3  -5   5 4088.09 597.256  10
  -3  -5   5 3575.93 537.803  10
  -3  -5  -5 3263.96 506.846  10
   3   5  -5 4430.43 297.229   9
   3   5   5 4365.86 254.598   9
  -3   5  -5 3063.18 573.647   3
  -3   5  -6 50546.1 2299.87   3
   3  -5   6 50574.9 2072.34  10
   3   5   6 50230.7 782.134   9
  -3  -5   6 48654.9 1990.49  10
  -3  -5  -6 51614.0 1984.35  10
   3  -5   7 712.014 306.147  10
  -3  -5  -7 954.689 306.541  10
  -3   5  -7 412.798 224.675   3
   3   5   7 1151.39 135.605   9
  -3  -5   7 744.845 244.056  10
  -3  -5  -8 6266.54 712.759  10
   3  -5   8 5567.85 736.054  10
  -3   5  -8 6757.45 853.683   3
  -3  -5   8 6995.83 764.419  10
   3   5   8 6578.97 294.969   9
  -3  -5  -9 7407.84 768.567  10
   3  -5   9 7029.20 823.892  10
   3   5   9 7428.31 318.294   9
  -3   5  -9 7051.42 905.331   3
  -3  -5   9 7130.34 784.044  10
  -3   5 -10 11932.4 1217.53   3
  -3  -5  10 12665.7 1058.85  10
   3   5  10 13444.0 434.083   9
  -3  -5 -10 12284.8 976.480  10
   3   5  11 1485.96 151.327   9
  -3   5 -12 5360.21 303.814   6
   3   5  12 5694.65 291.783   9
   3   5  13 1084.96 133.721   9
  -3   5 -13 1087.05 144.549   6
   3   5  14 7180.06 342.375   9
  -3   5 -14 6254.50 321.032   6
  -3   5 -15-2.70310 48.6982   6
   3   5  15 196.564 87.8095   9
  -3   5 -16 3347.90 225.433   6
   3   5  16 3686.92 255.935   9
  -3   5 -17 4982.81 236.288   6
   3   5  17 5929.00 309.447   9
  -3   5  18 419.222 104.012   4
   3   5  18 878.160 123.839   9
   3   5  19 7.99937 54.6055   9
   3   5  20 2799.83 184.394   9
   3   5  21 2650.92 168.364   9
   3   5  22 8265.37 276.909   9
   3   5  23 1277.60 103.142   9
   3   6   0 213.319 113.082   9
  -3   6   1 1348.10 164.286   6
   3   6   1 1431.80 142.814   9
  -3   6   2 944.887 133.147   6
   3   6   2 1393.17 140.629   9
   3   6  -3 336.992 271.438   9
  -3   6   3 2352.20 200.240   6
   3   6   4 11243.1 384.677   9
   3   6   5 15010.4 441.709   9
   3   6   6 1820.48 176.039   9
   3   6   7 8898.41 347.528   9
  -3   6  -8 8108.66 384.745   6
   3   6   8 7980.46 332.752   9
  -3   6  -9 902.334 136.908   6
   3   6   9 1420.53 152.091   9
  -3   6 -10 129.457 76.4466   6
   3   6  10 103.058 69.9263   9
  -3   6 -11 550.930 110.874   6
   3   6  11 448.159 91.4163   9
   3   6  12 3595.97 232.839   9
  -3   6 -12 2987.22 227.407   6
  -3   6 -13 7.60682 56.9914   6
   3   6  13 141.780 74.9588   9
  -3   6 -14 46.5892 49.8290   6
   3   6  14 132.740 63.8206   9
  -3   6 -15 113.474 50.8612   6
   3   6  15-13.9994 62.5257   9
  -3   6 -16 133.225 52.7794   6
   3   6  16 146.067 68.8943   9
  -3   6 -17 957.925 96.3297   6
   3   6  17 1376.54 133.148   9
   3   6  18 1707.46 141.892   9
   3   6  19 193.854 56.4958   9
   3   6  20 511.755 72.2484   9
  -3   7   0 2109.74 192.057   6
  -3   7   1 269.136 87.3525   6
  -3   7  -1 396.478 104.053   6
   3   7   1 175.468 87.5800   9
  -3   7   2 934.719 123.474   6
   3   7   2 1005.45 135.984   9
  -3   7  -3 4064.01 279.618   6
   3   7   3 5589.25 314.390   9
  -3   7  -4 22892.8 638.385   6
   3   7   4 24445.8 555.361   9
  -3   7  -5 729.450 153.173   6
   3   7   5 4796.67 291.909   9
  -3   7  -6 260.555 88.5155   6
   3   7   6 199.928 67.1286   9
  -3   7  -7 2130.95 197.104   6
   3   7   7 1967.94 156.932   9
  -3   7  -8 11027.4 392.312   6
   3   7   8 10614.6 341.620   9
  -3   7  -9 9339.93 350.372   6
   3   7   9 9737.19 329.618   9
  -3   7 -10 255.720 76.0364   6
   3   7  10 467.596 91.8756   9
  -3   7 -11 47.0513 47.7231   6
   3   7  11 27.7198 43.9409   9
   3   7  12 3020.38 184.948   9
  -3   7 -12 2765.10 177.518   6
  -3   7 -13 680.407 88.9247   6
   3   7  13 667.634 90.4350   9
  -3   7 -14 4006.59 184.785   6
   3   7  14 4714.94 213.978   9
  -3   7 -15 173.690 42.3385   6
   3   7  15 389.407 66.9142   9
   3   7 -16 892.734 75.6090   6
  -3   7 -16 884.637 71.1519   6
  -3   8   0 19.3861 29.7632   6
  -3   8  -1 350.064 63.3595   6
  -3   8  -2 532.327 76.4775   6
  -3   8  -3 166.592 53.0215   6
  -3   8  -4 276.847 71.5162   6
  -3   8  -5 3421.18 183.303   6
  -3   8  -6 216.357 64.4020   6
  -3   8  -7 6139.42 229.307   6
  -3   8  -8 773.153 82.9848   6
  -4   0   0 188985. 1749.26   3
  -4   0   0 196011. 2636.29   2
  -4   0  -1 43.4203 49.7620   3
  -4   0   1 131.488 157.991   2
  -4   0  -1 75.0687 149.361   2
  -4   0  -2 13596.3 492.754   3
  -4   0   2 14954.4 754.481   2
  -4   0  -2 13820.7 703.507   2
  -4   0  -3 46.6729 121.489   2
  -4   0  -3 34.2533 64.3913   3
  -4   0   3 87.3872 115.586   2
   4   0   3 94.1774 90.0604  11
  -4   0  -4 381087. 2976.06   3
   4   0   4 379818. 3575.74  11
  -4   0  -4 388378. 3483.11   2
  -4   0   4 385721. 3927.62   2
   4   0   5 20.0788 89.9016  11
  -4   0  -5 34.3696 87.6261   2
  -4   0  -5 81.0606 90.0579   3
  -4   0   5-9.46297 99.1514   2
   4   0   6 30080.5 1059.59  11
  -4   0  -6 30443.3 896.586   2
  -4   0   6 30550.9 1114.08   2
  -4   0  -7-10.4911 67.4087   2
  -4   0   7-39.5943 109.213   2
   4   0   7-48.0765 78.2081  11
  -4   0   8 2241.32 338.878   2
   4   0   8 2944.76 362.980  11
  -4   0  -8 2456.38 312.538   1
  -4   0  -8 2224.80 223.537   2
  -4   0  -9 13.1401 66.6736   2
  -4   0   9-13.3311 103.510   2
  -4   0  -9 161.759 128.666   1
   4   0   9 75.0407 132.111  11
  -4   0 -10 13979.1 780.995   1
   4   0  10 13730.1 829.776  11
   4   0  11 61.8093 126.345  11
  -4   0 -11 26.7940 83.3846   1
   4   0  12 75858.0 2264.60  11
  -4   0 -12 76941.8 1913.94   1
   4   0  13 50.7276 135.823  11
  -4   0 -13-74.5656 111.796   1
   4   0  14 9816.12 891.803  11
  -4   0 -14 10401.6 758.378   1
   4   0  15 7.84513 100.624  11
  -4   0 -15 91.3130 103.215   1
  -4   0 -16 57558.6 1906.24   1
   4   0  16 57283.7 2306.55  11
  -4   0 -17-38.5590 86.8354   1
   4   0  17 337.003 223.721  11
   4   0  18 31597.6 1764.61  11
  -4   0  18 32139.3 621.435   7
  -4   0 -18 30447.6 1462.74   1
   4   0  19-8.57369 43.7971  11
  -4   0 -19-107.610 226.646   1
  -4   0  19 126.865 79.3954   7
  -4   0  20 12426.8 414.059   7
  -4   0 -20 13818.5 1041.17   1
  -4   0  21-18.2418 75.2034   4
  -4   0  22 1779.61 174.142   4
  -4   0  23-80.6945 79.7383   4
  -4   0  24 4940.58 262.603   4
  -4   0  25 33.9455 63.1688   4
  -4   0  26 5882.40 262.403   4
  -4   0  27 49.4494 56.7372   4
  -4   0  28 3262.84 171.704   4
  -4   0  29 61.0044 45.1380   4
  -4  -1   0 810.486 165.291  10
  -4   1   0 493.737 159.002   3
  -4   1   0 623.659 98.6430   1
  -4   1   1 7051.50 490.212   3
  -4   1  -1 7013.27 486.056   3
  -4  -1   1 7114.41 368.485  10
  -4  -1  -1 8338.64 413.580  10
  -4   1  -1 7387.90 335.248   1
  -4   1   1 7333.68 248.305   1
  -4   1   2 18291.1 762.666   3
  -4   1  -2 22189.8 646.468   1
  -4   1  -2 20937.6 817.287   3
  -4  -1   2 19878.8 581.855  10
  -4  -1  -2 17944.4 626.246  10
   4  -1   2 22873.6 830.768  11
  -4   1  -3 101034. 1880.44   3
  -4  -1   3 100220. 1315.26  10
  -4  -1  -3 103881. 1552.59  10
  -4   1  -3 102143. 1565.91   1
   4  -1   3 104109. 1882.88  11
   4   1   3 102417. 1888.64  11
  -4  -1   4 2600.74 214.689  10
   4   1   4 1628.66 258.686  11
  -4   1  -4 2650.99 334.256   3
  -4  -1  -4 1805.81 245.703  10
  -4   1  -4 2428.45 278.746   1
   4  -1   4 2435.82 295.386  11
   4  -1   5 31632.3 1057.83  11
  -4  -1   5 30990.8 669.822  10
  -4  -1  -5 33225.3 995.953  10
   4   1   5 29909.0 1027.89  11
  -4   1  -5 28278.9 970.080   1
  -4   1  -5 32771.8 1168.54   3
  -4  -1   6 3594.82 417.915   2
   4   1   6 4184.39 396.460  11
  -4  -1   6 3964.49 239.675  10
  -4  -1  -6 4244.05 363.839  10
  -4   1  -6 3954.49 427.383   3
   4  -1   6 4400.60 409.584  11
  -4   1  -6 3673.66 360.185   1
  -4  -1   7 1766.48 164.497  10
   4  -1   7 1792.49 297.237  11
  -4  -1  -7 1932.53 274.124  10
   4   1   7 1940.76 288.085  11
  -4   1  -7 1774.47 272.759   1
  -4  -1   7 1511.79 296.775   2
  -4  -1  -8 8916.31 574.713  10
  -4   1  -8 9474.39 609.318   1
   4   1   8 9650.44 647.908  11
  -4  -1   8 8564.49 616.613   2
   4  -1   8 8947.84 617.490  11
   4   1   9 6463.96 567.107  11
  -4  -1  -9 6523.79 538.606  10
  -4   1  -9 7604.68 582.361   1
   4  -1   9 6920.25 590.903  11
  -4  -1   9 6549.48 568.142   2
   4   1  10 801.950 203.808  11
   4  -1  10 1584.22 303.472  11
  -4  -1  10 1192.84 249.364   2
  -4   1 -10 1509.22 267.587   1
   4   1  11 5202.20 554.419  11
  -4   1 -11 5359.51 524.506   1
   4  -1  11 5248.84 588.857  11
  -4  -1  11 4539.89 467.909   2
   4   1  12 1190.99 297.456  11
  -4   1 -12 1239.62 258.665   1
   4  -1  12 1101.82 303.233  11
  -4  -1 -13 1675.82 339.072   1
   4  -1  13 1866.11 396.149  11
   4   1  13 1811.32 370.420  11
  -4   1 -13 1935.24 340.072   1
  -4   1 -14 240.077 136.437   1
   4  -1  14 219.693 167.479  11
  -4  -1 -14-20.4244 111.718   1
   4   1  14 48.2199 81.1120  11
   4   1  15 11936.8 1008.81  11
   4  -1  15 12240.9 1057.99  11
  -4  -1 -15 11342.7 914.973   1
  -4   1 -15 12056.4 882.653   1
   4  -1  16 2606.19 520.377  11
  -4  -1 -16 2038.29 397.134   1
   4   1  16 2010.13 412.592  11
  -4   1 -16 2435.30 402.713   1
  -4   1 -17 89.7548 117.634   1
   4   1  17-86.9501 101.934  11
   4  -1  17-225.312 156.405  11
  -4  -1 -17-432.914 190.462   1
  -4   1  17 178.985 56.0275   7
  -4  -1  17 46.8009 41.0399   7
  -4   1  18 103.058 56.8659   4
   4   1  18 184.813 147.875  11
   4  -1  18 147.611 174.770  11
  -4   1 -18-58.5176 96.4047   1
   4   1  18 99.4341 34.7047   4
  -4   1  18 61.5277 38.3055   7
  -4  -1 -18 26.4348 98.7036   1
  -4  -1  18 60.0084 45.9957   7
   4  -1  19 2359.66 541.231  11
  -4  -1 -19 2439.66 450.889   1
   4   1  19 2341.14 170.379   4
  -4   1  19 2677.50 202.406   4
   4   1  19 1848.54 421.622  11
  -4   1 -19 2073.20 413.098   1
  -4  -1  19 2324.43 177.132   7
   4   1  20 23193.2 511.122   4
  -4   1  20 22716.4 553.900   4
  -4  -1  20 22515.9 542.861   7
   4   1  21 7152.78 295.750   4
  -4   1  21 6740.91 318.257   4
  -4  -1  21 6470.73 313.395   7
   4   1  22 4591.45 230.323   4
  -4   1  22 4516.72 255.894   4
  -4   1  23 4233.19 251.266   4
  -4  -1  23 4128.43 260.088   4
   4   1  23 4034.29 217.500   4
  -4   1  24 694.299 108.463   4
  -4  -1  24 671.859 114.765   4
   4   1  24 795.207 91.6809   4
  -4   1  25 102.468 68.4971   4
  -4  -1  25 72.9835 55.6223   4
   4   1  25 117.902 59.5662   4
  -4   1  26 579.651 94.0555   4
  -4  -1  26 614.231 92.4894   4
  -4   1  27 242.105 70.4749   4
  -4  -1  27 93.1064 50.9782   4
  -4   1  28 1034.21 99.9684   4
  -4  -1  28 1059.52 97.9546   4
  -4   2   0 72681.4 1781.87   3
  -4  -2   0 74823.8 1472.97  10
   4  -2   0 77174.2 1435.07  11
  -4   2   0 77762.2 1310.32   1
  -4  -2  -1 482.731 131.693  10
  -4   2   1 304.346 133.157   3
  -4   2  -1 582.451 189.991   3
   4  -2   1 338.393 109.655  11
  -4   2  -1 557.015 127.936   1
  -4  -2   1 470.449 134.092  10
  -4   2  -2 168260. 2050.47   1
  -4   2  -2 162437. 2693.52   3
   4   2   2 163891. 2467.75  11
  -4  -2  -2 165082. 2290.83  10
   4  -2   2 164785. 2127.83  11
  -4   2   2 165585. 2722.52   3
  -4  -2   2 161585. 2140.39  10
  -4   2  -3 1584.61 216.076   1
  -4   2   3 1681.13 299.319   3
  -4  -2   3 1603.40 229.065  10
   4  -2  -3 1948.34 210.224  10
   4   2   3 1391.06 233.259  11
  -4   2  -3 1748.21 317.372   3
  -4  -2  -3 1865.77 261.602  10
   4  -2   3 1598.44 220.290  11
  -4  -2   4 5079.38 385.188  10
  -4   2  -4 5037.92 502.150   3
  -4  -2  -4 5859.20 458.830  10
   4  -2   4 5155.88 408.548  11
   4  -2  -4 5756.75 317.171  10
   4   2   4 5425.58 434.090  11
  -4   2  -4 5214.23 404.970   1
   4  -2   5 16548.4 752.907  11
   4  -2  -5 15666.7 488.607  10
  -4  -2   5 17137.6 705.629  10
  -4   2  -5 16887.6 944.570   3
  -4  -2  -5 16440.5 767.644  10
   4   2   5 15538.2 730.807  11
  -4   2  -5 16911.9 759.763   1
   4   2   6 23704.8 922.898  11
  -4  -2   6 26278.1 871.521  10
  -4  -2  -6 26012.0 986.189  10
  -4   2  -6 27169.7 1259.32   3
   4  -2   6 25764.3 960.226  11
  -4   2  -6 26261.1 1015.48   1
  -4   2  -7 12959.3 908.735   3
   4   2   7 11928.3 697.641  11
  -4  -2   7 12251.6 611.085  10
  -4  -2  -7 12243.1 705.138  10
   4  -2   7 11402.1 679.999  11
  -4   2  -7 12190.9 729.658   1
   4  -2   8 26347.9 1090.76  11
  -4  -2   8 27747.2 925.180  10
  -4  -2  -8 28808.8 1107.68  10
   4   2   8 25494.6 1004.08  11
  -4   2  -8 30094.0 1451.75   3
  -4   2  -8 26563.2 1147.24   1
  -4  -2  -9 10998.7 737.348  10
  -4  -2   9 10723.9 590.916  10
  -4   2  -9 11143.0 931.052   3
   4  -2   9 10295.5 733.230  11
   4   2   9 9859.35 662.584  11
  -4   2  -9 10224.1 759.072   1
   4   2  10 2926.17 387.288  11
   4  -2  10 2153.34 363.371  11
  -4  -2 -10 2529.55 381.130  10
  -4   2 -10 2085.24 434.190   3
  -4  -2  10 2284.63 357.372   2
  -4   2 -10 1830.95 338.760   1
   4  -2  11 2039.55 378.707  11
   4   2  11 2489.76 383.458  11
  -4  -2 -11 2394.39 383.699  10
  -4   2 -11 2501.25 484.062   3
  -4  -2  11 1544.92 316.876   2
  -4   2 -11 2136.81 380.223   1
  -4  -2 -12 14854.4 946.707  10
   4  -2  12 14813.0 1013.29  11
   4   2  12 14238.1 948.417  11
  -4   2 -12 15710.8 1007.70   1
   4   2  13 1130.53 293.380  11
   4  -2  13 965.759 269.686  11
  -4  -2 -13 866.835 269.188  10
  -4   2 -13 1054.06 286.061   1
   4  -2  14 57904.5 2158.75  11
   4   2  14 58513.7 2061.30  11
  -4   2 -14 60706.7 2074.20   1
   4  -2  15 1723.99 380.049  11
   4   2  15 1679.36 370.627  11
  -4   2 -15 2132.98 413.899   1
   4   2  16 15736.0 1102.90  11
   4  -2  16 15589.5 1177.22  11
  -4  -2 -16 16895.2 1196.42   1
   4   2  16 16267.2 446.737   4
  -4   2  16 15939.3 422.416   4
  -4  -2  16 15698.9 434.227   7
  -4   2 -16 15540.4 1099.98   1
  -4   2 -17 15534.1 1131.73   1
  -4  -2 -17 14801.3 1127.91   1
   4  -2  17 15540.9 1206.01  11
   4   2  17 16738.4 471.774   4
   4   2  17 15957.6 1137.83  11
  -4   2  17 16028.0 443.051   4
  -4  -2  17 16373.8 450.659   7
  -4   2 -18 282.424 157.509   1
   4   2  18 426.871 198.821  11
  -4   2  18 256.524 86.4645   4
  -4  -2 -18 382.940 272.393   1
   4  -2  18 514.553 223.200  11
   4   2  18 247.832 89.3926   4
  -4  -2  18 250.686 72.3563   7
   4   2  19 5985.13 300.828   4
  -4   2  19 5459.26 277.636   4
  -4  -2  19 5651.15 272.110   7
   4   2  20 10486.2 378.890   4
  -4   2  20 10128.9 368.574   4
  -4  -2  20 9666.86 352.072   7
  -4   2  21 2660.46 202.686   4
   4   2  21 2616.15 196.802   4
  -4  -2  21 2777.49 197.695   7
  -4   2  22 15.4453 60.4728   4
  -4  -2  22-6.10793 64.8795   7
   4   2  22 138.451 55.7167   4
  -4   2  23-9.72079 69.6910   4
   4   2  23-37.5292 59.2663   4
   4   2  24 3881.58 237.609   4
  -4   2  24 4530.01 248.218   4
  -4  -2  24 4330.78 233.035   4
   4   2  25 895.531 120.955   4
  -4   2  25 1171.63 134.277   4
  -4  -2  25 1096.61 123.036   4
  -4   2  26 2869.81 181.685   4
  -4  -2  26 2803.74 162.034   4
  -4   2  27 135.001 57.4839   4
  -4  -2  27 51.2853 42.3441   4
  -4   2  28 3622.00 164.786   4
  -4  -2  28 3789.03 152.559   4
  -4  -3   0 179.374 114.359  10
  -4   3   0 163.435 114.800   3
  -4   3  -1 5879.12 585.377   3
  -4   3   1 4949.08 556.592   3
  -4  -3   1 6120.89 517.312  10
   4   3   1 4755.64 412.971  11
  -4  -3  -1 5293.50 478.024  10
  -4   3   2 87026.3 2267.78   3
  -4   3  -2 88748.2 2282.38   3
   4  -3  -2 89986.8 1814.07  10
  -4  -3   2 91142.3 1976.63  10
  -4  -3  -2 90498.9 1992.61  10
  -4  -3  -3 19385.0 948.513  10
  -4   3   3 16963.4 1020.43   3
  -4   3  -3 18308.3 1051.78   3
   4  -3  -3 19868.4 826.760  10
  -4   3  -3 16659.0 857.222   1
   4   3   3 18774.7 741.975  11
  -4  -3   3 18723.6 906.155  10
   4   3   4 144.282 62.9259  11
   4  -3   4 385.861 129.658  11
  -4   3  -4 514.571 202.963   1
  -4   3   4 266.744 170.233   3
   4  -3  -4 238.010 93.1771  10
  -4  -3   4 313.183 156.865  10
  -4  -3  -4 362.812 159.908  10
  -4   3  -4 339.605 198.756   3
   4  -3   5 10299.1 611.426  11
  -4   3  -5 9350.66 685.316   1
   4  -3  -5 9990.78 525.324  10
  -4   3  -5 9889.00 816.058   3
  -4  -3  -5 10179.1 708.494  10
  -4  -3   5 9857.00 666.329  10
   4   3   5 9072.13 550.567  11
   4  -3   6 3354.92 374.214  11
  -4  -3   6 3507.22 402.271  10
  -4   3  -6 3478.39 504.387   3
  -4  -3  -6 3456.28 424.526  10
  -4   3  -6 3350.96 426.425   1
   4  -3   7 79.4774 62.8651  11
  -4  -3   7 160.463 115.659  10
  -4  -3  -7 160.057 99.7943  10
  -4   3  -7 185.583 179.549   3
  -4   3  -7 198.384 141.183   1
   4  -3   8 7308.52 612.856  11
  -4   3  -8 7377.05 695.237   1
  -4  -3   8 7547.49 608.425  10
  -4   3  -8 7447.94 782.171   3
  -4  -3  -8 7879.63 650.709  10
   4  -3   9 3249.05 425.746  11
  -4   3  -9 3070.67 466.264   1
  -4  -3   9 3553.93 419.818  10
  -4   3  -9 3690.22 597.039   3
  -4  -3  -9 2579.77 403.740  10
   4  -3  10 240.036 175.124  11
  -4  -3  10 207.102 158.236  10
  -4   3 -10 257.119 135.334   1
  -4  -3 -10 299.730 171.478  10
  -4   3 -10 177.585 221.371   3
  -4   3 -11 2378.57 510.573   3
  -4  -3 -11 2621.80 427.293  10
   4  -3  11 2198.16 377.236  11
  -4   3 -11 2120.14 441.084   1
  -4   3 -12 3256.93 625.970   3
   4  -3  12 3404.93 469.168  11
  -4  -3 -12 3458.68 519.540  10
  -4   3 -12 3385.58 555.936   1
   4  -3  13 8567.98 784.153  11
  -4   3 -13 8177.97 997.474   3
  -4  -3 -13 9504.62 834.411  10
  -4   3 -13 8635.83 902.120   1
  -4   3 -14 13436.5 1144.69   1
   4  -3  14 12234.7 956.818  11
  -4   3 -14 11986.4 1212.29   3
  -4  -3 -14 12652.5 1012.63  10
   4   3  14 12773.4 470.388   4
  -4   3 -15 8230.11 894.696   1
   4  -3  15 6984.38 761.681  11
  -4   3 -15 6255.87 930.873   3
   4   3  15 7596.08 371.228   4
  -4   3  15 8059.52 318.893   4
  -4  -3  15 7993.71 308.861   7
  -4  -3  16 261.317 56.4666   7
  -4   3  16 489.057 94.9220   4
   4  -3  16 286.406 158.966  11
  -4   3 -16 212.977 146.675   3
   4   3  16 226.396 97.1911   4
  -4   3  17-2.76409 54.5483   4
   4  -3  17 52.2956 79.7529  11
   4   3  17 6.86578 80.9512   4
  -4  -3  17 81.4147 49.4367   7
  -4   3  18 706.042 109.315   4
  -4  -3  18 691.047 90.4413   7
  -4   3  19 940.033 120.754   4
  -4  -3  19 726.255 96.5999   7
  -4   3  20 52.2384 61.7624   4
   4   3  20 25.7007 67.5549   4
  -4  -3  20 37.8269 45.5096   7
  -4   3  21 24.9393 61.0246   4
   4   3  21-31.9404 76.6251   4
  -4  -3  21 93.2597 40.4373   7
  -4   3  22 81.9073 60.5518   4
  -4   3  23 558.059 90.8453   4
  -4   3  24 2322.70 169.261   4
  -4  -3  24 2106.89 160.173   4
  -4  -3  25 437.502 72.8843   4
  -4   3  25 462.979 76.0500   4
  -4   3  26 2784.07 154.477   4
  -4  -3  26 2577.49 128.588   4
  -4  -3  27 30.9184 26.4162   4
   4   3  27 35.9098 30.8481   9
  -4   3  27 4.81032 39.5281   4
   4  -4   0 32226.3 1349.28  10
  -4  -4   0 31240.3 1349.55  10
  -4   4   0 32439.7 1574.03   3
  -4   4   1 8280.34 796.865   3
   4  -4  -1 8892.20 692.429  10
  -4  -4  -1 8242.50 699.860  10
  -4  -4   1 8689.64 723.724  10
  -4   4  -1 8454.92 805.357   3
   4  -4   1 8376.47 705.692  10
  -4  -4   2 20889.4 1123.01  10
  -4   4   2 20866.0 1281.82   3
  -4   4  -2 21186.8 1283.56   3
   4  -4  -2 22190.8 1077.02  10
  -4  -4  -2 20880.9 1123.51  10
   4  -4  -3 2602.12 365.824  10
  -4   4   3 2381.75 439.813   3
  -4   4  -3 2693.50 471.182   3
  -4  -4   3 2356.64 376.950  10
  -4  -4  -3 2812.54 425.967  10
  -4   4  -4 3775.88 576.288   3
   4  -4  -4 4098.32 444.234  10
  -4  -4   4 3873.88 499.241  10
  -4  -4  -4 3591.83 474.306  10
  -4  -4   5 2417.34 380.486  10
  -4  -4  -5 2748.98 427.598  10
  -4   4  -5 2466.36 487.628   3
  -4   4  -6 25084.5 1499.43   3
  -4  -4   6 23086.4 1210.88  10
  -4  -4  -6 25013.4 1275.40  10
  -4  -4   7 309.876 174.462  10
  -4  -4  -7 119.185 156.875  10
  -4   4  -7-74.7704 184.540   3
  -4   4  -8 9186.30 861.073   1
  -4  -4   8 10460.4 854.592  10
  -4   4  -8 9960.58 997.609   3
  -4  -4  -8 10645.9 852.166  10
  -4  -4  -9 1197.84 305.618  10
  -4   4  -9 1014.20 293.863   1
  -4  -4   9 1348.36 294.793  10
  -4   4  -9 1077.46 348.616   3
  -4   4 -10 20149.2 549.607   6
  -4  -4  10 18990.8 1164.56  10
  -4   4 -10 20097.4 1512.33   3
  -4  -4 -10 20433.4 1216.95  10
  -4   4 -10 18767.9 1343.15   1
   4   4  10 21172.8 507.131   9
  -4   4 -11 2008.36 169.962   6
  -4  -4 -11 1648.11 356.124  10
  -4   4 -11 1355.23 353.227   1
   4   4  11 1538.86 140.464   9
  -4   4 -11 1473.30 430.119   3
  -4   4 -12 11477.0 404.362   6
  -4   4 -12 9931.84 1099.19   3
  -4  -4 -12 10818.1 924.162  10
  -4   4 -12 9231.42 1022.17   1
  -4   4 -13 10793.4 386.908   6
  -4  -4 -13 10031.8 886.634  10
  -4   4 -13 9780.63 1119.75   3
  -4   4 -13 8232.44 981.783   1
  -4   4 -14 7167.22 318.816   6
  -4  -4 -14 6577.26 737.459  10
  -4   4 -14 6322.61 874.455   1
  -4   4 -15 15717.0 441.464   6
  -4   4  16 1553.88 160.740   4
  -4   4  17 1785.26 163.174   4
  -4   4  18 14826.8 441.921   4
  -4   4  19 331.044 82.2551   4
  -4   4  20 2843.85 194.741   4
  -4   4  21 926.155 121.292   4
   4   4  22 2363.87 185.618   9
  -4   4  22 2993.30 198.250   4
   4   4  23 79.5544 45.5784   9
  -4   4  23 87.9624 58.5161   4
  -4  -4  24 268.703 50.1885   4
   4   4  24 199.347 51.5993   9
  -4   4  24 173.288 66.2482   4
  -4   4  25 749.230 88.5472   4
   4   4  25 617.983 68.3546   9
  -4   5   0 69.3872 42.3031   6
   4  -5   0-150.632 110.254  10
  -4  -5   0-67.3353 80.2751  10
  -4   5   0 96.3167 177.333   3
   4   5   0 115.898 51.5807   9
  -4   5   1 158.909 76.3025   6
  -4   5  -1 62.1610 43.3968   6
   4  -5   1 357.294 193.918  10
   4  -5  -1-254.518 138.808  10
  -4  -5   1 65.8131 76.8517  10
  -4  -5  -1 563.743 206.504  10
  -4   5   1 51.0714 127.732   3
  -4   5  -1 459.576 249.979   3
   4   5  -1 257.228 94.1693   9
   4   5   1 386.986 77.1319   9
  -4  -5  -2 4468.86 599.096  10
  -4   5   2 4521.49 261.312   6
  -4   5  -2 4420.33 286.148   6
   4   5  -2 4361.26 253.237   9
   4  -5   2 4563.83 613.811  10
   4  -5  -2 5312.50 600.057  10
  -4  -5   2 3916.35 554.584  10
   4   5   2 4559.46 226.674   9
  -4   5  -2 4664.71 675.387   3
  -4   5   2 4970.41 693.148   3
  -4  -5  -3-58.5046 80.3138  10
   4  -5   3 151.901 74.5853  10
  -4  -5   3 344.683 164.866  10
  -4   5  -3 378.382 212.762   3
   4   5  -3 185.441 100.998   9
   4   5   3 531.858 113.206   9
  -4   5  -4 2988.89 561.480   3
   4  -5   4 2463.07 444.377  10
  -4  -5  -4 2511.27 456.945  10
   4   5  -4 2067.12 236.821   9
  -4  -5   4 2554.97 446.878  10
   4   5   4 3106.87 193.352   9
  -4   5  -5 751.958 145.191   6
   4  -5   5 636.680 235.814  10
  -4  -5  -5 825.644 266.927  10
  -4   5  -5 722.957 252.843   3
   4   5   5 789.456 107.192   9
  -4  -5   5 694.909 232.155  10
  -4   5  -6 424.039 106.828   6
   4  -5   6 735.313 250.544  10
  -4  -5   6 680.101 244.154  10
  -4  -5  -6 585.784 246.124  10
  -4   5  -6 506.542 284.158   3
   4   5   6 659.219 102.469   9
  -4   5  -7 3883.31 282.428   6
  -4   5  -7 4193.66 678.555   3
   4  -5   7 3307.40 549.059  10
  -4  -5   7 4168.33 573.258  10
  -4  -5  -7 3801.84 557.164  10
   4   5   7 3814.34 230.137   9
  -4  -5   8 7122.64 780.046  10
  -4   5  -8 7408.76 374.536   6
  -4   5  -8 7568.99 943.536   3
  -4  -5  -8 6297.05 720.844  10
   4   5   8 7156.29 315.668   9
  -4   5  -9 17007.5 552.190   6
  -4   5  -9 17098.7 1432.57   3
  -4  -5   9 15454.0 1141.42  10
  -4  -5  -9 16647.8 1152.13  10
   4   5   9 16247.6 476.613   9
  -4   5 -10 335.557 98.1390   6
   4   5  10 490.468 98.0205   9
  -4   5 -11 1299.67 163.260   6
   4   5  11 1717.62 164.022   9
  -4   5 -12 9448.22 392.370   6
   4   5  12 9621.89 384.751   9
  -4   5 -13 12573.6 436.798   6
   4   5  13 12438.0 437.455   9
  -4   5 -14 600.061 108.399   6
   4   5  14 679.970 110.979   9
  -4   5 -15-105.715 51.4096   6
   4   5  15-25.4571 67.0342   9
  -4   5 -16 817.131 107.478   6
   4   5  16 1084.12 138.453   9
   4   5  17 877.258 126.869   9
  -4   5 -17 675.252 89.8877   6
   4   5  18 141.217 69.8638   9
   4   5  19 1190.46 127.966   9
   4   5  20 8868.07 308.335   9
   4   5  21 3197.62 173.171   9
   4   5  22-23.3882 38.7019   9
   4   5  23 862.029 80.3142   9
  -4   6   0 10423.6 437.039   6
   4   6   0 10574.3 428.798   9
  -4   6   1 2162.56 202.240   6
  -4   6  -1 1971.48 213.804   6
   4   6  -1 1962.39 275.952   9
  -4   6   2 424.519 87.6849   6
  -4   6  -2 572.541 128.702   6
  -4   6  -3 406.002 147.715   6
  -4   6   3 310.626 89.1355   6
  -4   6  -4 13416.2 522.651   6
   4   6   4 12751.2 408.220   9
  -4   6  -5 535.563 136.470   6
   4   6   5 1332.36 185.137   9
  -4   6  -6 868.624 148.232   6
   4   6   6 782.007 109.802   9
  -4   6  -7 1056.39 163.049   6
   4   6   7 773.694 131.537   9
  -4   6  -8 20274.6 598.415   6
   4   6   8 19062.8 520.120   9
   4   6   9 1148.08 150.564   9
  -4   6  -9 1282.19 158.461   6
  -4   6 -10 5514.68 306.393   6
   4   6  10 5611.43 287.247   9
  -4   6 -11 2073.55 192.361   6
   4   6  11 2671.61 199.176   9
   4   6  12 5001.58 272.079   9
  -4   6 -12 4382.94 259.450   6
  -4   6 -13 2573.92 190.782   6
   4   6  13 2859.70 212.930   9
  -4   6 -14 2124.69 173.979   6
   4   6  14 2231.08 188.311   9
  -4   6 -15 252.125 63.3987   6
   4   6  15 335.379 92.5684   9
   4   6  16 4802.47 253.737   9
  -4   6 -16 4438.81 202.883   6
  -4   6 -17 305.679 54.6171   6
   4   6  17 364.672 78.5730   9
   4   6  18 209.325 62.2075   9
   4   6  19 704.516 82.5482   9
  -4   7   0 78.5545 45.2233   6
  -4   7   1 104.613 59.8055   6
  -4   7  -1 295.599 84.2027   6
   4   7   2 1421.02 184.556   9
  -4   7  -2 1795.19 178.968   6
  -4   7   2 1353.27 134.381   6
  -4   7  -3 6462.70 316.270   6
   4   7   3 6580.31 329.344   9
  -4   7  -4 886.264 133.372   6
   4   7   4 1983.55 196.869   9
  -4   7  -5 3828.38 251.556   6
   4   7   5 4203.73 224.713   9
  -4   7  -6 939.892 135.178   6
   4   7   6 1600.06 146.723   9
  -4   7  -7 1762.24 169.092   6
   4   7   7 1697.53 138.543   9
   4   7   8 459.399 96.2674   9
  -4   7  -8 263.882 80.4540   6
  -4   7  -9 12069.1 385.325   6
   4   7   9 10975.5 341.002   9
  -4   7 -10 10595.1 349.441   6
   4   7  10 11047.6 341.545   9
   4   7  11 1416.02 128.107   9
  -4   7 -11 1399.71 128.736   6
   4   7  12 4334.92 211.362   9
  -4   7 -12 4091.27 200.435   6
   4   7  13 1431.51 121.519   9
  -4   7 -13 1250.30 106.893   6
   4   7  14 441.589 65.1139   9
  -4   7 -14 442.093 66.3358   6
  -4   7 -15 126.121 36.4379   6
   4   7  15 135.110 42.6466   9
  -4   8   0 104.209 33.7855   6
  -4   8  -1 533.540 66.9052   6
  -4   8  -2 3450.01 166.832   6
  -4   8  -3 224.612 58.0800   6
  -4   8  -4-7.27787 35.1019   6
  -4   8  -5 352.251 66.9437   6
  -4   8  -6 5242.30 207.649   6
  -5   0   0 228.310 145.657   2
  -5   0  -1-3.44697 62.5433   3
  -5   0   1-7.51959 111.565   2
  -5   0  -1-9.27771 123.790   2
  -5   0  -2 14390.1 544.954   3
  -5   0  -2 15386.0 849.033   2
  -5   0   2 15853.3 872.021   2
  -5   0   3 63.8092 110.750   2
  -5   0  -3-1.57436 108.024   2
  -5   0  -3 27.3843 53.3745   3
   5   0   3 130.516 95.7886  11
  -5   0   4 934.637 237.873   2
  -5   0  -4 975.645 226.067   2
  -5   0  -4 783.252 149.019   3
   5   0   4 1020.44 214.598  11
   5   0   5-54.8609 94.9949  11
  -5   0   5 9.86696 136.438   2
  -5   0  -5 102.311 87.4739   3
  -5   0  -5-1.35408 95.6036   2
  -5   0  -6 112817. 1916.74   3
   5   0   6 111418. 2219.70  11
  -5   0  -6 106889. 1943.46   2
  -5   0   6 112665. 2371.22   2
  -5   0  -7 35.3450 87.9280   2
  -5   0   7 1.50145 134.178   2
   5   0   7 56.0288 97.4455  11
  -5   0  -7 12.8501 99.8306   3
  -5   0  -8-19.4665 83.9982   2
  -5   0   8 53.1397 109.127   2
  -5   0  -8 208.489 124.359   1
   5   0   8-4.53895 125.535  11
  -5   0  -8 61.0762 73.7877   3
   5   0   9 18.7558 89.2189  11
  -5   0   9 68.5637 101.883   2
  -5   0  -9 24.2841 73.9300   1
  -5   0 -10 5587.95 518.750   1
   5   0  10 5717.22 569.892  11
   5   0  11-12.0258 77.8488  11
  -5   0 -11-19.9517 94.2091   1
   5   0  12 482.968 203.023  11
  -5   0 -12 334.816 130.142   1
   5   0  13-43.6998 76.6993  11
  -5   0 -13-58.7480 81.4859   1
   5   0  14 6990.05 781.724  11
  -5   0 -14 7080.96 642.619   1
   5   0  15-51.3369 142.811  11
  -5   0 -15 24.5203 109.833   1
  -5   0 -16 1880.98 361.602   1
   5   0  16 1927.43 447.405  11
  -5   0 -17 5.26563 97.8151   1
  -5   0  17 24.9972 62.3138   7
   5   0  18 76806.9 2836.77  11
  -5   0 -18 77154.1 2367.34   1
  -5   0  18 77156.2 990.304   7
  -5   0 -19-113.591 192.957   1
  -5   0  19-20.5502 59.0036   7
  -5   0  20 2722.69 199.264   7
  -5   0  21 83.9449 75.3314   7
  -5   0  22 89.8402 74.1883   4
  -5   0  23 54.1193 78.2611   4
  -5   0  24 12129.9 394.556   4
  -5   0  25 2.92784 57.3110   4
  -5   0  26 6752.44 267.872   4
  -5   0  27 20.7688 46.4832   4
  -5   0  28 3904.39 176.061   4
  -5   1   0 76.2819 44.8877   1
  -5  -1   0 80.4466 67.4157  10
  -5   1   0 36.4568 63.6604   3
  -5   1  -1 33.6526 56.0259   1
  -5   1  -1 171.019 109.878   3
  -5   1   1 91.2683 76.9854   3
  -5   1   1 66.7036 31.6398   1
  -5  -1   1 51.4970 71.0675  10
  -5  -1  -1 49.6111 61.5004  10
   5  -1   2 20987.8 904.053  11
  -5   1  -2 20335.5 849.568   3
  -5  -1   2 18978.6 641.100  10
  -5  -1  -2 19986.5 733.638  10
  -5   1  -2 20140.6 671.179   1
   5  -1   3 174.187 121.933  11
  -5   1  -3 165.582 123.809   3
  -5  -1   3 103.125 58.7266  10
  -5  -1  -3 80.6859 86.9557  10
   5   1   3 92.1940 87.1210  11
  -5   1  -3 149.801 98.3070   1
  -5   1  -4 14763.7 769.467   3
  -5  -1   4 15678.5 544.887  10
  -5  -1  -4 15718.4 711.752  10
  -5   1  -4 14197.5 674.347   1
   5  -1   4 15643.3 781.608  11
   5   1   4 15748.9 803.002  11
  -5  -1   4 15296.3 908.057   2
   5   1   5 6074.85 529.024  11
  -5   1  -5 6377.69 528.846   3
  -5  -1   5 6180.63 339.753  10
  -5  -1  -5 6391.12 473.721  10
   5  -1   5 6192.50 528.992  11
  -5   1  -5 5541.11 463.975   1
  -5  -1   5 5985.69 604.698   2
  -5   1  -6 3569.11 374.357   1
  -5  -1  -6 3150.31 345.174  10
   5  -1   6 3631.54 400.906  11
  -5   1  -6 4263.71 446.832   3
   5   1   6 2903.80 360.992  11
  -5  -1   6 3386.46 457.617   2
   5   1   7 1988.83 328.325  11
  -5   1  -7 2693.72 400.621   3
  -5  -1  -7 1920.64 304.958  10
  -5   1  -7 2277.23 327.810   1
   5  -1   7 2980.80 400.888  11
  -5  -1   7 1678.24 349.064   2
  -5   1  -8 7659.79 663.709   3
  -5  -1  -8 7176.82 557.612  10
  -5   1  -8 7946.51 591.391   1
  -5  -1  -8 7548.48 541.043   2
   5   1   8 7391.40 619.568  11
   5  -1   8 7572.10 627.499  11
  -5  -1   8 7844.46 666.498   2
  -5   1  -9 971.466 232.005   1
  -5  -1  -9 514.126 177.361   2
  -5  -1   9 752.283 232.561   2
   5   1   9 653.410 210.955  11
  -5   1  -9 783.719 262.026   3
   5  -1   9 761.701 232.530  11
  -5   1 -10 414.888 166.506   1
  -5  -1  10 410.130 208.107   2
  -5   1 -10 51.9587 82.9043   3
   5  -1  10 361.770 157.699  11
   5   1  10 323.702 136.287  11
   5   1  11 2316.70 396.053  11
  -5   1 -11 2176.40 401.646   3
   5  -1  11 2470.56 436.119  11
  -5   1 -11 2237.65 354.566   1
  -5  -1  11 2436.06 393.910   2
   5   1  12 753.759 242.613  11
  -5   1 -12 862.448 227.905   1
   5  -1  12 718.725 229.596  11
  -5  -1  12 728.830 183.316   2
   5   1  13 176.857 122.305  11
  -5  -1 -13 311.661 196.731   1
  -5   1 -13 236.407 126.765   1
   5  -1  13 228.630 172.695  11
   5  -1  14 9020.46 894.613  11
  -5  -1 -14 9886.01 852.683   1
  -5   1 -14 9376.41 752.454   1
   5   1  14 8669.17 856.102  11
   5   1  15 391.660 234.918  11
   5  -1  15 732.806 298.603  11
  -5   1 -15 847.503 255.513   1
  -5  -1 -15 571.650 234.475   1
   5   1  16 1973.06 409.646  11
   5  -1  16 1021.19 341.930  11
  -5  -1  16 1515.70 152.559   5
  -5   1 -16 1529.16 330.605   1
  -5  -1 -16 1532.14 331.709   1
  -5  -1  16 1581.50 147.060   7
   5  -1  17 2582.21 555.415  11
   5   1  17 2478.90 505.913  11
  -5  -1 -17 2528.02 454.121   1
  -5   1 -17 2824.29 481.103   1
  -5   1  17 2837.85 195.839   7
  -5  -1  17 3003.61 207.094   7
   5  -1  18 400.663 139.730  11
   5   1  18 990.452 304.979  11
  -5   1 -18 664.932 220.829   1
  -5   1  18 766.590 110.059   7
  -5   1  18 954.582 133.408   4
  -5  -1  18 1023.47 128.450   7
  -5  -1 -18 729.808 223.223   1
  -5   1  19 213.777 81.1904   4
  -5  -1  19 173.064 65.9003   7
  -5   1  20 1808.39 163.328   4
  -5  -1  20 1586.61 151.183   7
  -5   1  21 833.037 125.396   4
  -5  -1  21 752.667 116.984   7
  -5   1  22 1232.47 141.573   4
  -5  -1  22 1172.84 134.564   7
  -5  -1  23 7.33365 66.9200   4
  -5   1  23 79.2149 71.1495   4
  -5   1  24 1090.60 127.707   4
  -5  -1  24 1093.22 128.148   4
  -5   1  25 213.553 70.9009   4
  -5  -1  25 241.590 77.9533   4
  -5  -1  26 58.7793 59.7788   4
  -5   1  26 108.555 60.6115   4
  -5   1  27 1671.28 137.395   4
  -5  -1  27 1968.73 137.127   4
  -5   1  28 226.474 57.1165   4
  -5  -1  28 196.179 56.7673   4
   5  -2   0 191.533 103.057  11
  -5   2   0 230.931 139.495   3
  -5   2   0 241.247 85.2670   1
  -5  -2   0 382.924 143.150  10
  -5   2  -1 4076.52 464.295   3
  -5  -2   1 4256.03 375.301  10
  -5  -2  -1 4628.54 410.006  10
   5  -2   1 4230.49 385.336  11
  -5   2   1 4819.05 507.556   3
  -5   2  -1 4551.46 333.003   1
  -5   2  -2 23695.7 779.953   1
  -5   2   2 24161.2 1112.52   3
  -5   2  -2 23144.3 1084.52   3
  -5  -2   2 23603.7 860.205  10
  -5  -2  -2 24609.6 930.024  10
   5   2   2 24444.4 1052.68  11
   5  -2   2 23234.4 903.301  11
  -5   2  -3 2336.26 270.582   1
   5   2   3 2248.32 323.329  11
  -5   2   3 2496.12 382.632   3
  -5   2  -3 2159.94 352.905   3
  -5  -2   3 2286.52 267.576  10
  -5  -2  -3 2706.52 315.986  10
   5  -2   3 2174.14 293.246  11
  -5   2  -4 15565.6 926.183   3
  -5  -2  -4 15728.6 775.835  10
   5   2   4 15634.9 821.437  11
   5  -2   4 15206.5 765.708  11
  -5  -2   4 15286.2 662.251  10
  -5   2  -4 15478.9 716.070   1
  -5   2  -5 8479.17 714.212   3
  -5  -2   5 7585.81 474.497  10
  -5  -2  -5 8519.92 587.834  10
   5   2   5 6814.57 543.101  11
   5  -2   5 8217.62 600.388  11
  -5   2  -5 8002.59 549.599   1
   5  -2   6 319.993 160.244  11
  -5  -2   6 476.885 128.968  10
  -5  -2  -6 198.026 124.732  10
  -5   2  -6 331.448 157.818   1
  -5   2  -6 390.295 184.904   3
   5   2   6 131.268 92.0940  11
   5   2   7 1400.83 275.967  11
  -5  -2  -7 1695.21 294.073  10
  -5  -2   7 1555.62 216.952  10
  -5   2  -7 1684.20 359.570   3
   5  -2   7 1703.93 289.282  11
  -5   2  -7 1633.77 298.716   1
   5   2   8 14214.4 841.991  11
   5  -2   8 15451.8 879.494  11
  -5   2  -8 16966.4 1150.13   3
  -5  -2  -8 15591.9 884.754  10
  -5   2  -8 14636.7 885.355   1
  -5  -2   9 504.683 188.020   2
   5  -2   9 290.364 161.110  11
   5   2   9 526.823 171.731  11
  -5   2  -9 495.337 190.738   1
  -5  -2  -9 705.808 218.617  10
  -5   2  -9 446.882 176.070   3
   5   2  10 7301.31 633.174  11
   5  -2  10 8514.57 724.803  11
  -5  -2 -10 8500.12 706.493  10
  -5   2 -10 9115.94 872.885   3
  -5  -2  10 7397.97 655.592   2
  -5   2 -10 7887.39 702.714   1
  -5  -2 -11 1673.32 337.624  10
   5   2  11 1805.10 333.851  11
  -5  -2  11 1131.49 268.619   2
  -5   2 -11 1261.81 376.149   3
  -5   2 -11 1538.24 325.310   1
   5  -2  11 1197.77 315.374  11
   5   2  12 4755.30 559.217  11
   5  -2  12 5035.74 618.443  11
  -5   2 -12 4781.03 702.364   3
  -5  -2 -12 5042.87 595.414  10
  -5   2 -12 5411.53 607.689   1
   5  -2  13 2223.80 429.742  11
   5   2  13 2264.54 402.996  11
  -5   2 -13 1683.21 440.337   3
  -5   2 -13 1933.66 386.689   1
   5   2  14 332.432 156.838  11
   5  -2  14 471.303 220.649  11
  -5   2 -14 662.764 236.102   1
  -5   2 -14 429.934 279.234   3
   5   2  15 2478.55 457.206  11
   5  -2  15 2665.76 500.272  11
  -5  -2  15 2779.29 201.784   5
  -5  -2 -15 2243.62 465.441   1
   5   2  15 2725.64 203.524   4
  -5   2 -15 1869.69 508.126   3
  -5   2 -15 2480.34 445.599   1
   5  -2  16 44874.0 2040.98  11
  -5  -2  16 48237.9 837.686   5
  -5  -2 -16 44237.8 2012.89   1
   5   2  16 44496.9 1931.04  11
   5   2  16 45792.7 820.032   4
  -5   2  16 43859.5 715.640   4
  -5  -2  16 45661.6 785.222   7
  -5   2 -16 43943.6 1870.22   1
   5   2  17 5541.92 700.781  11
   5  -2  17 5148.66 722.781  11
  -5  -2 -17 4922.01 654.978   1
  -5   2 -17 5175.19 810.576   3
   5   2  17 6072.65 307.498   4
  -5   2  17 5582.11 274.270   4
  -5  -2  17 5019.63 270.373   7
  -5   2 -17 5499.62 668.102   1
   5   2  18 856.045 145.805   4
  -5   2  18 1230.69 135.549   4
  -5  -2  18 1316.06 144.242   7
   5   2  19 2885.52 236.703   4
  -5   2  19 3073.98 208.943   4
  -5  -2  19 3084.51 208.766   7
   5   2  20 3541.04 267.212   4
  -5   2  20 4138.21 241.495   4
  -5   2  21 1604.34 160.345   4
  -5  -2  21 1618.46 154.906   7
  -5   2  22 12225.7 397.401   4
  -5  -2  22 11744.6 385.139   7
  -5   2  23 1782.28 161.740   4
  -5   2  24 3901.60 214.994   4
  -5  -2  24 3960.32 223.780   4
  -5   2  25 145.738 60.0063   4
  -5  -2  25 179.121 72.2162   4
  -5   2  26 3359.64 181.240   4
  -5  -2  26 3578.76 177.642   4
  -5  -2  27 338.783 62.6277   4
  -5   2  27 263.200 61.6701   4
  -5  -3   0 299.798 150.720  10
  -5   3   0 300.353 146.917   3
  -5   3  -1 15112.9 995.679   3
  -5  -3   1 16052.0 851.969  10
  -5  -3  -1 15717.0 858.832  10
   5   3   1 14158.5 836.652  11
  -5   3   1 13986.4 955.557   3
   5   3   2 7928.86 576.310  11
  -5   3   2 7626.08 717.272   3
  -5   3  -2 8987.93 778.768   3
   5  -3  -2 7838.99 530.782  10
  -5  -3  -2 8087.73 623.573  10
  -5  -3   2 8528.69 612.090  10
   5   3   3 790.526 179.612  11
   5  -3  -3 838.989 164.150  10
  -5  -3   3 835.443 201.525  10
  -5   3   3 900.423 238.500   3
  -5  -3  -3 1090.81 250.168  10
  -5   3  -3 1093.21 292.088   3
  -5   3  -3 807.735 220.058   1
   5  -3   4 18027.3 793.235  11
  -5   3  -4 19377.8 1175.86   3
  -5   3  -4 17314.2 962.633   1
  -5  -3   4 18287.3 900.085  10
  -5  -3  -4 19790.6 1014.74  10
   5   3   4 17041.6 818.471  11
  -5   3  -5 6164.81 610.988   1
  -5   3  -5 7550.50 760.235   3
  -5  -3   5 7164.34 571.326  10
  -5  -3  -5 6494.41 595.832  10
   5  -3   5 6458.76 493.133  11
   5   3   5 6064.23 500.670  11
   5  -3   6 12609.6 746.326  11
  -5   3  -6 13068.4 1024.57   3
  -5  -3   6 12929.7 774.717  10
   5   3   6 12178.0 733.297  11
  -5   3  -6 12082.2 833.531   1
  -5  -3  -6 12434.7 829.097  10
   5  -3   7 168.596 125.888  11
  -5  -3   7 41.9802 64.2285  10
  -5  -3  -7 24.4630 114.179  10
  -5   3  -7 106.875 151.073   3
  -5   3  -7 38.0003 90.8189   1
   5  -3   8 5013.07 527.900  11
  -5   3  -8 5140.70 612.395   1
  -5  -3   8 5169.81 499.880  10
  -5   3  -8 5103.87 690.558   3
  -5  -3  -8 5022.88 559.146  10
  -5   3  -9 170.908 138.519   1
  -5  -3  -9 12.6563 100.897  10
  -5   3  -9 90.4540 119.900   3
   5  -3   9-97.1782 93.4416  11
   5  -3  10 205.855 150.604  11
  -5   3 -10 150.894 148.903   1
  -5   3 -10 107.956 171.464   3
  -5  -3 -10 135.343 78.4358  10
   5  -3  11 305.415 190.344  11
  -5  -3 -11 34.1793 106.647  10
  -5   3 -11 208.940 201.909   3
   5  -3  12 1058.38 270.611  11
  -5   3 -12 1103.80 317.357   1
  -5  -3 -12 1000.79 280.871  10
  -5   3 -12 1025.81 328.770   3
  -5   3 -13 0.59674 136.177   1
  -5  -3 -13 242.681 140.334  10
  -5   3 -13 136.665 144.000   3
   5  -3  14 3844.41 537.773  11
  -5   3 -14 4327.49 753.692   3
  -5   3 -14 5065.08 695.527   1
  -5  -3 -14 3766.06 572.960  10
   5  -3  15 3576.64 530.478  11
  -5   3 -15 3847.57 627.224   1
  -5   3 -15 2416.87 574.134   3
  -5   3  15 3493.79 208.613   4
  -5   3 -16 1167.14 368.752   1
  -5   3  16 1091.29 127.670   4
  -5  -3  16 1150.50 135.501   7
  -5  -3  17 220.145 63.6468   7
  -5   3  17 157.653 69.5722   4
  -5   3  18 8336.07 332.404   4
  -5  -3  18 7935.61 319.846   7
  -5   3  19 111.140 63.4913   4
  -5  -3  19 79.1296 56.0859   7
  -5   3  20 233.430 72.0736   4
  -5  -3  20 265.187 67.1829   7
  -5   3  21 210.664 62.7239   4
  -5  -3  21 298.364 76.7375   7
  -5   3  22-33.9513 64.2723   4
  -5  -3  22 34.5915 38.8754   7
  -5   3  23 38.1668 46.4267   4
  -5  -3  24 534.318 88.4573   4
  -5   3  24 631.964 86.0884   4
  -5   3  25 653.148 83.2705   4
  -5  -3  25 697.735 86.1625   4
   5   3  26 790.718 74.0719   9
  -5   3  26 728.544 77.6028   4
  -5  -3  26 876.915 78.5488   4
   5  -4   0 536.678 185.541  10
  -5  -4   0 552.910 199.019  10
  -5   4   0 326.879 185.472   3
  -5   4   1 4070.54 581.490   3
   5  -4   1 2952.97 420.239  10
   5  -4  -1 3813.86 460.223  10
  -5  -4   1 2863.88 415.922  10
  -5  -4  -1 4144.61 515.480  10
  -5   4  -1 3079.04 513.966   3
  -5   4   2 1798.38 405.020   3
  -5  -4   2 1520.85 297.402  10
  -5  -4  -2 1532.39 331.061  10
  -5   4  -2 1399.52 349.010   3
  -5   4   3 475.166 212.325   3
  -5  -4   3 263.859 141.902  10
  -5  -4  -3 366.430 157.298  10
  -5   4  -3 301.885 186.378   3
  -5   4  -4 5293.99 685.644   3
  -5  -4   4 5007.69 554.038  10
  -5  -4  -4 5346.52 603.025  10
  -5  -4   5 1026.36 269.517  10
  -5  -4  -5 508.134 205.513  10
  -5   4  -5 1134.14 370.990   3
  -5   4  -6 2032.27 482.046   3
  -5  -4   6 1884.27 355.160  10
  -5  -4  -6 2044.60 386.487  10
  -5  -4   7 191.825 88.2394  10
  -5  -4  -7 67.3239 126.390  10
  -5   4  -7 212.420 135.481   3
  -5   4  -8 2075.62 178.691   6
  -5   4  -8 1688.39 452.169   3
  -5  -4   8 2271.37 383.602  10
  -5  -4  -8 1334.30 331.242  10
  -5   4  -8 1159.76 287.680   1
   5   4   8 1400.46 123.647   9
  -5   4  -9 676.441 225.049   1
  -5   4  -9 952.862 125.112   6
  -5  -4  -9 465.342 196.209  10
  -5   4  -9 783.529 323.331   3
   5   4   9 848.829 110.469   9
  -5   4 -10 7982.50 346.357   6
  -5   4 -10 7372.69 923.833   3
  -5  -4 -10 6803.26 731.260  10
  -5   4 -10 7770.02 859.501   1
   5   4  10 7541.77 307.138   9
  -5   4 -11 95.3182 202.817   1
  -5   4 -11 231.331 73.7283   6
  -5  -4 -11 80.2712 137.424  10
  -5   4 -11 216.437 184.423   3
   5   4  11 260.746 72.6254   9
  -5   4 -12 6545.99 842.570   1
  -5   4 -12 6568.19 316.584   6
  -5   4 -12 5860.60 870.358   3
  -5  -4 -12 6684.46 756.785  10
   5   4  12 6751.71 310.671   9
  -5   4 -13 6609.22 864.437   1
  -5   4 -13 7142.04 322.085   6
   5   4  13 8108.34 340.922   9
   5   4  14 14491.3 478.261   9
  -5   4 -14 14175.8 432.377   6
  -5   4 -15 396.344 79.9710   6
   5   4  15 512.218 98.6519   9
  -5  -4  15 520.370 94.4471   7
   5   4  16 123.988 66.2772   9
  -5  -4  16 149.969 40.2503   7
   5   4  17 3.97314 49.9369   9
  -5  -4  17 60.4186 30.6621   7
   5   4  18 2094.46 180.834   9
  -5  -4  18 2084.15 147.486   7
   5   4  19 53.3258 61.6699   9
  -5  -4  19 17.2614 33.2028   7
   5   4  20 345.641 87.7031   9
  -5  -4  20 519.449 74.4637   7
  -5   4  20 524.458 81.0586   4
   5   4  21 172.358 62.3052   9
  -5   4  21 224.983 58.2731   4
   5   4  22 6437.48 249.432   9
  -5   4  22 5463.81 235.755   4
   5   4  23 168.123 56.2542   9
  -5   4  23 264.460 65.1918   4
  -5   4  24 6759.23 236.298   4
  -5  -4  24 5945.47 193.149   4
   5   5   0 5390.90 253.815   9
  -5   5   0 5782.96 769.260   3
  -5  -5   0 5303.53 641.264  10
  -5   5   0 5177.03 306.416   6
  -5   5   1 115.807 62.1330   6
  -5   5  -1 103.797 75.9133   6
   5  -5   1-192.373 129.254  10
  -5   5   1 284.873 181.749   3
  -5  -5   1 1186.99 302.621  10
  -5  -5  -1 5.99320 40.1696  10
  -5   5  -1-55.0120 109.771   3
   5   5  -1 583.508 129.821   9
   5   5   1 790.329 147.956   9
  -5   5   2 156.501 79.8524   6
  -5   5  -2 332.415 97.8175   6
   5  -5   2 70.2368 91.8354  10
  -5  -5   2 114.269 101.085  10
  -5  -5  -2 245.669 141.553  10
  -5   5  -2 314.237 223.866   3
   5   5  -2 242.573 136.468   9
   5   5   2 514.181 117.078   9
   5  -5   3 10625.7 910.062  10
  -5   5   3 9483.68 365.844   6
  -5   5  -3 10382.1 438.127   6
   5   5  -3 12100.2 506.625   9
  -5  -5   3 10884.9 912.201  10
  -5  -5  -3 10644.8 920.714  10
   5   5   3 11317.8 389.556   9
  -5   5  -3 9975.31 1006.83   3
  -5   5  -4 14257.0 1245.75   3
  -5   5  -4 13451.1 494.361   6
   5  -5   4 13108.1 1030.02  10
  -5  -5   4 11631.6 940.479  10
  -5  -5  -4 12322.1 1007.59  10
   5   5   4 13243.7 415.733   9
  -5   5  -5 5568.57 337.756   6
  -5   5  -5 5317.24 764.268   3
   5  -5   5 6367.24 720.806  10
  -5  -5   5 4675.10 573.794  10
   5   5   5 5376.55 267.254   9
  -5  -5  -5 5020.14 635.243  10
  -5   5  -6 1552.58 187.911   6
   5  -5   6 1922.82 405.283  10
  -5  -5   6 704.873 234.129  10
  -5  -5  -6 866.587 295.063  10
  -5   5  -6 865.381 342.272   3
   5   5   6 1226.60 134.868   9
  -5   5  -7 9333.42 420.156   6
  -5   5  -7 9777.90 1069.21   3
   5  -5   7 9097.76 913.892  10
  -5  -5   7 8886.41 841.623  10
  -5  -5  -7 8358.04 821.838  10
   5   5   7 8043.67 329.582   9
  -5   5  -8 123.914 87.6164   6
   5   5   8 213.544 78.3092   9
  -5   5  -9 7560.79 364.324   6
   5   5   9 7593.79 327.906   9
  -5   5 -10 24.9442 57.2517   6
   5   5  10 69.5293 50.9154   9
  -5   5 -11 120.600 85.9700   6
   5   5  11 249.696 77.5243   9
  -5   5 -12 51.9949 50.1487   6
   5   5  12 20.3409 52.6690   9
  -5   5 -13 63.1520 49.1134   6
   5   5  13 42.6277 54.5576   9
  -5   5 -14 205.367 71.1199   6
   5   5  14 289.011 73.5319   9
  -5   5 -15 32.3968 42.4480   6
   5   5  15 60.1504 51.0365   9
  -5   5 -16 134.431 53.6771   6
   5   5  16 177.191 76.4269   9
  -5   5 -17 214.435 52.7458   6
   5   5  17 395.413 91.7264   9
   5   5  18 73.9602 50.2206   9
   5   5  19 108.027 55.8236   9
   5   5  20 480.913 77.6317   9
   5   5  21 9.44098 33.2096   9
   5   5  22 221.634 47.5466   9
  -5   6   0 39.8941 64.5163   6
   5   6   0 311.416 117.260   9
  -5   6   1 770.906 122.163   6
   5   6   1 1073.78 140.192   9
  -5   6  -1 1001.64 147.189   6
  -5   6  -2 1340.89 167.382   6
   5   6   2 1631.71 154.527   9
  -5   6   2 1280.53 148.458   6
  -5   6  -3 638.509 126.229   6
  -5   6   3 452.511 95.8119   6
   5   6   4 2860.06 192.517   9
  -5   6  -4 2602.70 234.384   6
  -5   6  -5 2525.16 226.557   6
   5   6   5 2762.52 192.081   9
  -5   6  -6 181.314 85.2919   6
   5   6   6 211.872 81.5356   9
  -5   6  -7 552.395 121.468   6
   5   6   7 731.360 101.707   9
  -5   6  -8 265.959 88.5336   6
   5   6   8 320.230 82.9455   9
  -5   6  -9 850.768 140.337   6
   5   6   9 661.647 109.751   9
  -5   6 -10 4836.08 272.104   6
   5   6  10 4441.43 251.327   9
  -5   6 -11 570.143 105.063   6
   5   6  11 499.464 109.515   9
  -5   6 -12 6128.64 292.685   6
   5   6  12 6823.60 312.208   9
  -5   6 -13 1899.07 158.989   6
   5   6  13 2012.51 165.464   9
  -5   6 -14 662.446 97.4687   6
   5   6  14 711.476 104.934   9
  -5   6 -15 1321.09 118.134   6
   5   6  15 1779.91 152.432   9
   5   6  16 2436.21 177.033   9
  -5   6 -16 1966.27 130.610   6
  -5   6 -17 104.467 33.3541   6
   5   6  17 146.226 55.7187   9
   5   6  18 402.994 76.1775   9
   5   6  19 1801.27 112.551   9
  -5   7   0 144.749 62.6667   6
  -5   7   1 121.947 53.9531   6
  -5   7  -1 108.368 52.9455   6
  -5   7  -2 276.898 74.8349   6
  -5   7   2 353.220 72.9328   6
  -5   7  -3 148.850 63.1978   6
   5   7   3-125.111 98.4871   9
  -5   7  -4 972.405 127.972   6
   5   7   4 590.295 114.701   9
  -5   7  -5 983.600 142.601   6
   5   7   5 1027.45 168.871   9
  -5   7  -6 13691.0 443.436   6
   5   7   6 13903.2 426.249   9
  -5   7  -7 401.378 98.4482   6
   5   7   7 1245.64 153.927   9
  -5   7  -8 804.201 112.017   6
   5   7   8 831.071 110.901   9
  -5   7  -9 80.7890 54.0308   6
   5   7   9 210.884 64.2404   9
  -5   7 -10-39.2544 48.8226   6
   5   7  10 51.8132 48.7968   9
  -5   7 -11 31.1314 39.0231   6
   5   7  11 88.4729 45.2728   9
  -5   7 -12 276.168 60.8007   6
   5   7  12 217.927 56.6703   9
  -5   7 -13 394.618 62.0272   6
   5   7  13 383.605 66.1939   9
  -5   7 -14 480.802 58.4986   6
   5   7  14 605.143 69.9489   9
  -5   8   0 138.050 28.8562   6
  -5   8  -1 2250.07 112.650   6
  -5   8  -2 162.525 37.8135   6
  -5   8  -3 96.0552 32.7818   6
  -6   0   0 11970.0 839.498   2
  -6   0  -1-7.66489 133.086   2
  -6   0   1-44.2722 162.689   2
  -6   0  -2 63572.6 1210.55   3
   6   0   2 65473.7 1801.63  11
  -6   0  -2 65871.7 1941.87   2
  -6   0   2 65333.4 1951.95   2
   6   0   3-39.3364 146.517  11
  -6   0  -3 18.0647 141.007   2
  -6   0   3-79.6459 133.959   2
  -6   0  -3 3.64551 55.0811   3
  -6   0  -4 49720.8 1121.78   3
   6   0   4 51702.1 1596.94  11
  -6   0  -4 52239.9 1619.54   2
  -6   0   4 53312.8 1775.35   2
   6   0   5-82.0706 136.301  11
  -6   0  -5-22.5769 107.657   2
  -6   0   5 27.3642 132.008   2
  -6   0  -5-82.5444 82.5909   3
   6   0   6 69494.3 1917.48  11
  -6   0  -6 65867.6 1465.18   3
  -6   0  -6 69404.2 1721.33   2
  -6   0   6 72429.2 2091.71   2
  -6   0   7-81.3359 130.382   2
  -6   0  -7 42.9420 100.565   2
  -6   0  -7 84.9098 106.399   1
   6   0   7-2.97313 119.768  11
  -6   0  -7 8.38855 74.9672   3
  -6   0  -8 4921.01 443.062   2
  -6   0   8 5111.42 611.320   2
  -6   0  -8 4811.02 436.978   3
  -6   0  -8 5031.00 508.756   1
   6   0   8 5631.04 576.047  11
   6   0   9 31.8931 91.9135  11
  -6   0   9-20.7364 140.692   2
  -6   0  -9 61.7578 95.5593   1
  -6   0 -10 9258.14 700.325   1
   6   0  10 9907.28 798.239  11
   6   0  11-61.4780 89.8176  11
  -6   0 -11 9.53585 69.4060   1
   6   0  12 8521.52 793.265  11
  -6   0 -12 8597.23 705.778   1
   6   0  13-8.10001 118.158  11
  -6   0 -13-45.1934 102.561   1
   6   0  14 20650.7 1391.03  11
  -6   0 -14 20633.6 1149.00   1
   6   0  15-336.355 189.624  11
  -6   0  15-73.4503 68.8475   5
  -6   0 -15-28.4067 134.903   1
   6   0  16 37135.0 1977.37  11
  -6   0  16 41449.8 843.715   5
  -6   0 -16 39053.8 1665.63   1
  -6   0  16 40141.6 724.064   7
  -6   0 -17-16.7655 151.570   1
  -6   0  17 75.5048 63.0923   7
   6   0  18 47896.8 2299.82  11
  -6   0 -18 48011.9 1901.34   1
  -6   0  18 46997.1 789.939   7
  -6   0  19-12.8637 55.4924   7
  -6   0  20 271.008 77.5093   7
  -6   0  21-0.08192 53.9530   7
  -6   0  22 2.27397 72.1114   4
  -6   0  23 86.3619 64.6652   4
  -6   0  24 12693.7 384.852   4
  -6   0  25-33.7751 56.5168   4
  -6   0  26 6869.02 254.993   4
  -6   0  27-89.5544 51.2936   4
  -6  -1   0 316.333 210.379   2
  -6   1   0 153.424 68.0336   3
  -6  -1   0 325.063 117.862  10
  -6   1   0 155.216 62.8639   1
  -6   1  -1 4106.53 415.325   3
   6  -1   1 4208.79 466.032  11
  -6   1   1 4332.62 431.621   3
  -6  -1   1 4793.25 376.895  10
  -6  -1  -1 4418.93 392.172  10
  -6   1  -1 3922.83 291.023   1
  -6  -1  -1 4188.40 543.670   2
  -6  -1   1 4534.62 547.964   2
   6  -1   2 7665.24 589.946  11
  -6   1  -2 7899.13 565.664   3
  -6  -1   2 8820.20 491.985  10
  -6  -1  -2 8681.02 545.191  10
   6   1   2 8277.08 676.704  11
  -6   1  -2 8194.58 458.256   1
  -6  -1  -2 7717.77 695.013   2
  -6  -1   2 8937.07 744.183   2
   6   1   3 33239.5 1369.47  11
  -6  -1   3 33552.2 931.172  10
  -6   1  -3 34286.3 1230.38   3
  -6  -1  -3 35273.0 1135.99  10
   6  -1   3 35639.2 1315.16  11
  -6  -1  -3 35259.0 1474.16   2
  -6  -1   3 36521.9 1537.32   2
  -6   1  -3 31745.0 1020.41   1
  -6   1  -4 3893.10 413.157   3
  -6  -1  -4 4719.97 435.425  10
  -6   1  -4 3822.92 373.787   1
   6   1   4 4417.88 467.466  11
   6  -1   4 4139.44 444.945  11
  -6  -1  -4 3953.76 489.925   2
  -6  -1   4 4029.65 528.351   2
  -6   1  -5 7520.20 617.097   3
   6  -1   5 7400.33 632.961  11
  -6  -1  -5 7526.62 566.923  10
  -6   1  -5 6430.33 521.725   1
   6   1   5 7374.58 639.714  11
  -6  -1  -5 7451.73 652.141   2
  -6  -1   5 7643.87 720.811   2
   6  -1   6 25267.9 1168.81  11
  -6   1  -6 26070.5 1125.17   3
  -6  -1  -6 25003.4 1058.37  10
  -6   1  -6 24170.4 1027.40   1
   6   1   6 26103.9 1192.26  11
  -6  -1  -6 27114.0 1172.22   2
  -6  -1   6 26324.2 1291.83   2
  -6   1  -7 19043.6 1038.94   3
  -6  -1  -7 17097.7 960.258  10
   6   1   7 18848.9 1058.47  11
  -6   1  -7 18368.0 935.421   1
   6  -1   7 19028.7 1086.78  11
  -6  -1  -7 18428.0 956.261   2
  -6  -1   7 19971.7 1197.27   2
   6  -1   8 4308.57 523.449  11
  -6   1  -8 4251.72 499.701   3
  -6   1  -8 4307.64 459.439   1
  -6  -1  -8 2950.41 384.529   2
  -6  -1   8 4384.94 551.511   2
   6   1   8 3244.34 458.960  11
   6   1   9 6830.92 674.140  11
   6  -1   9 6821.68 663.329  11
  -6   1  -9 6900.13 693.212   3
  -6   1  -9 6711.79 582.638   1
  -6  -1  -9 5428.12 516.379   2
  -6  -1   9 6466.41 660.829   2
   6   1  10 4581.98 550.319  11
   6  -1  10 5384.47 597.484  11
  -6   1 -10 5481.63 631.854   3
  -6   1 -10 5222.39 523.412   1
  -6  -1  10 5671.80 612.087   2
  -6   1 -11 20.0283 77.5237   1
   6  -1  11 53.9371 112.147  11
  -6  -1  11-10.2868 144.214   2
   6   1  11 10.6195 75.9935  11
  -6   1 -11 8.49694 85.6490   3
   6   1  12 445.823 198.255  11
  -6   1 -12 551.451 197.667   1
   6  -1  12 351.103 159.452  11
  -6  -1  12 230.846 120.252   2
  -6  -1 -12 452.332 173.605   1
  -6   1 -12 337.424 102.218   3
   6  -1  13 1385.04 391.455  11
   6   1  13 1584.61 395.398  11
  -6  -1 -13 1894.04 418.735   1
  -6   1 -13 1605.02 334.106   1
  -6   1 -13 1330.42 365.668   3
   6  -1  14 353.117 224.792  11
  -6   1 -14 503.341 192.641   1
  -6  -1 -14 639.213 225.374   1
  -6   1 -14 120.516 115.955   3
   6   1  15 10047.6 1013.05  11
   6  -1  15 8894.86 1043.67  11
  -6  -1  15 11204.2 427.366   5
  -6  -1 -15 11585.8 947.988   1
  -6   1 -15 8838.05 920.587   3
  -6   1 -15 11145.5 889.207   1
   6   1  16 5521.21 741.789  11
   6  -1  16 5371.25 794.415  11
  -6  -1  16 6143.16 319.065   5
  -6  -1 -16 6666.77 728.851   1
  -6   1 -16 5654.67 646.226   1
  -6   1  16 6739.82 269.290   7
  -6  -1  16 5606.23 287.875   7
  -6  -1  17 150.001 74.6798   7
   6   1  17-0.66961 47.1876  11
   6  -1  17 431.392 213.808  11
  -6  -1  17 132.500 61.5865   5
  -6   1 -17 252.147 176.041   1
  -6  -1 -17 19.8487 221.496   1
  -6   1  17 163.114 49.4780   7
  -6   1  18 12552.5 393.947   7
  -6   1  18 12962.3 415.772   4
  -6  -1  18 12398.7 420.702   7
  -6   1  19 12885.7 419.052   7
  -6   1  19 13742.3 440.494   4
  -6  -1  19 13370.7 437.345   7
  -6   1  20 2550.76 193.022   4
  -6  -1  20 2686.58 200.831   7
  -6   1  21-41.0260 67.6138   4
  -6  -1  21 42.7295 55.7840   7
  -6   1  22 124.011 70.6169   4
  -6  -1  22 48.8313 56.4857   7
  -6   1  23 1429.26 146.310   4
  -6   1  24 506.677 87.3229   4
  -6  -1  24 483.637 96.5586   4
  -6   1  25 280.398 73.7931   4
  -6  -1  25 199.613 68.1168   4
  -6   1  26-50.3556 54.4176   4
  -6  -1  26 6.37550 48.8608   4
  -6   1  27 363.068 63.9864   4
  -6  -1  27 364.294 68.7591   4
  -6   2   0 98129.2 2361.10   3
  -6  -2   0 99346.6 1890.75  10
   6  -2   0 100469. 2103.33  11
  -6   2   1 5347.07 555.101   3
  -6   2  -1 5522.58 564.959   3
  -6  -2   1 5324.67 431.442  10
  -6  -2  -1 5486.72 452.317  10
   6  -2  -1 4667.32 461.273  11
   6  -2   1 4662.12 442.694  11
  -6   2  -2 23799.9 809.926   1
  -6   2   2 25288.1 1213.07   3
  -6   2  -2 23331.7 1164.61   3
   6  -2   2 22102.2 1004.12  11
  -6  -2   2 24153.0 914.063  10
  -6  -2  -2 24607.6 993.892  10
   6   2   2 26660.9 1247.47  11
  -6   2  -3 24809.1 894.146   1
   6  -2   3 24903.3 1089.96  11
  -6   2  -3 26862.1 1268.90   3
  -6  -2   3 26292.8 956.178  10
  -6  -2  -3 27691.0 1066.75  10
   6   2   3 26127.3 1220.68  11
   6  -2   4 3001.90 381.285  11
  -6   2  -4 3492.58 472.156   3
  -6  -2   4 3306.36 327.857  10
  -6  -2  -4 2851.20 359.660  10
   6   2   4 3153.48 427.550  11
  -6   2  -4 3153.84 343.775   1
   6  -2   5 2229.08 356.002  11
  -6   2  -5 2399.01 399.269   3
   6   2   5 2157.42 347.468  11
  -6  -2   5 2149.93 263.168  10
  -6  -2  -5 2394.79 336.506  10
  -6   2  -5 2461.72 314.596   1
  -6   2  -6 29274.5 1398.70   3
   6   2   6 26411.3 1218.02  11
  -6  -2  -6 28903.7 1203.80  10
   6  -2   6 28601.6 1233.66  11
  -6   2  -6 27915.6 1139.31   1
  -6  -2   7 540.491 231.528   2
   6   2   7 508.514 200.876  11
   6  -2   7 615.325 206.312  11
  -6  -2  -7 735.736 227.190  10
  -6   2  -7 341.843 147.739   1
  -6   2  -7 493.225 211.615   3
  -6   2  -8 33783.3 1597.76   3
  -6  -2  -8 32629.6 1365.21  10
  -6  -2   8 31154.5 1491.20   2
   6   2   8 33021.5 1411.27  11
  -6   2  -8 29968.9 1313.76   1
   6  -2   8 32324.4 1356.14  11
   6   2   9 6632.86 640.717  11
   6  -2   9 6488.75 635.060  11
  -6   2  -9 6991.79 749.964   3
  -6  -2  -9 7349.91 668.985  10
  -6   2  -9 6083.72 629.709   1
  -6  -2   9 6220.29 675.324   2
   6   2  10 9841.28 778.461  11
   6  -2  10 9166.56 784.527  11
  -6   2 -10 9287.50 896.112   3
  -6  -2 -10 9703.50 804.260  10
  -6   2 -10 8599.79 753.829   1
  -6  -2  10 8930.48 794.364   2
   6  -2  11-46.0512 121.824  11
  -6  -2  11 2.74479 125.732   2
   6   2  11-54.3438 128.322  11
  -6  -2 -11 214.577 160.477  10
  -6   2 -11-31.1282 83.8300   1
  -6   2 -11 66.4670 138.003   3
   6   2  12 23306.9 1292.31  11
   6  -2  12 23035.2 1382.20  11
  -6   2 -12 24991.9 1533.04   3
  -6   2 -12 22815.6 1282.57   1
   6   2  13 728.593 219.280  11
   6  -2  13 511.332 206.993  11
  -6   2 -13 836.136 235.695   1
  -6   2 -13 870.044 297.061   3
   6   2  14 18096.7 1243.31  11
   6  -2  14 16672.6 1249.48  11
  -6  -2  14 18780.7 502.537   5
  -6   2 -14 16209.7 1351.71   3
  -6   2 -14 17099.6 1140.67   1
   6   2  15 15504.4 1181.98  11
   6  -2  15 15263.2 1223.80  11
  -6  -2  15 17044.1 506.420   5
  -6  -2 -15 16302.0 1275.73   1
  -6   2 -15 14024.1 1265.89   3
  -6   2  15 17194.6 455.183   4
  -6   2 -15 16440.2 1131.43   1
   6   2  16 3858.44 584.225  11
   6  -2  16 4675.05 666.355  11
  -6  -2  16 4821.08 280.778   5
  -6   2 -16 3580.38 660.379   3
  -6  -2 -16 4371.50 637.264   1
  -6   2  16 4322.22 230.993   4
  -6   2 -16 4585.72 612.181   1
  -6  -2  17 863.971 117.660   5
  -6   2  17 934.053 114.374   4
  -6  -2  17 912.270 137.830   7
  -6   2  18 13141.9 404.000   4
  -6  -2  18 13219.7 437.774   7
  -6   2  19 805.087 111.226   4
  -6  -2  19 726.802 110.699   7
  -6   2  20 12071.1 388.027   4
  -6  -2  20 11527.4 391.902   7
  -6   2  21 6124.84 280.977   4
  -6  -2  21 5689.06 276.885   7
  -6   2  22 1425.44 140.871   4
  -6  -2  22 1190.34 130.269   7
  -6   2  23 517.540 91.5908   4
  -6  -2  23 470.848 84.3241   7
  -6   2  24 4007.56 208.273   4
  -6  -2  24 3868.66 222.972   4
  -6   2  25 480.264 77.8480   4
  -6  -2  25 457.650 81.5876   4
  -6   2  26 9873.85 270.530   4
  -6  -2  26 9466.46 279.976   4
   6   3   0-30.1322 72.0326  11
  -6  -3   0 4.90010 97.5677  10
  -6   3   0 65.7842 116.244   3
   6   3   1 133.417 104.930  11
  -6  -3   1 476.751 173.180  10
  -6  -3  -1 660.118 218.835  10
  -6   3   1 285.665 157.942   3
  -6   3  -1 438.448 227.722   3
  -6   3   2 9749.41 853.499   3
  -6  -3   2 9605.84 681.907  10
  -6  -3  -2 10072.0 728.642  10
   6   3   2 10455.4 745.640  11
  -6   3  -2 10643.3 897.376   3
  -6   3  -3 24108.3 1367.92   3
  -6  -3   3 24765.6 1091.53  10
  -6  -3  -3 23583.6 1136.05  10
   6   3   3 24430.3 1126.10  11
   6   3   4 16491.5 921.539  11
  -6   3  -4 17706.5 1190.15   3
  -6   3  -4 16121.9 936.517   1
  -6  -3   4 18309.7 929.593  10
  -6  -3  -4 16307.1 959.338  10
  -6   3  -5 884.638 244.914   1
  -6  -3   5 949.081 230.386  10
  -6  -3  -5 720.630 219.336  10
   6   3   5 569.184 167.732  11
  -6   3  -5 920.895 298.815   3
   6  -3   6-21.2962 78.9170  11
  -6  -3   6 262.910 115.418  10
  -6  -3  -6 124.178 81.1055  10
  -6   3  -6 103.726 158.549   3
   6   3   6 82.8448 78.8215  11
  -6   3  -6 178.071 136.094   1
   6  -3   7 253.389 83.8803  11
  -6  -3  -7 47.2897 92.6804  10
  -6   3  -7 232.083 124.629   3
  -6   3  -7 11.0768 111.452   1
   6   3   7 238.027 103.573  11
   6  -3   8 3380.86 447.896  11
  -6   3  -8 3805.47 515.881   1
  -6   3  -8 3837.97 613.808   3
  -6  -3  -8 3896.09 516.134  10
   6  -3   9 578.719 194.495  11
  -6   3  -9 119.358 139.091   1
  -6  -3  -9 303.379 152.129  10
  -6   3  -9 343.648 251.786   3
  -6  -3   9 258.357 215.378   2
  -6  -3  10 1065.00 292.935   2
   6  -3  10 1007.20 253.959  11
  -6  -3 -10 1415.73 345.372  10
  -6   3 -10 1661.59 376.220   1
  -6   3 -10 1586.24 423.709   3
  -6  -3  11 505.156 290.367   2
   6  -3  11 456.784 185.747  11
  -6   3 -11 251.349 58.7273   6
  -6   3 -11 266.521 196.967   1
  -6  -3 -11 229.428 160.303  10
  -6   3 -11 424.017 243.797   3
  -6   3 -12 5689.80 741.695   1
   6  -3  12 5799.69 659.755  11
  -6   3 -12 6085.30 823.785   3
  -6  -3  12 6562.81 273.412   5
  -6  -3 -12 6559.74 732.986  10
  -6   3 -12 6320.33 268.701   6
   6  -3  13 9905.63 895.984  11
  -6  -3  13 10667.8 371.065   5
  -6   3 -13 9406.26 950.740   1
  -6   3 -13 9854.03 1076.41   3
  -6   3 -13 10357.8 340.527   6
  -6  -3 -13 10313.3 950.563  10
  -6   3 -14 10268.8 986.918   1
  -6  -3  14 10349.2 377.521   5
  -6   3 -14 8595.55 1022.19   3
  -6   3 -14 9474.44 314.863   6
  -6  -3  15 1523.63 149.700   5
  -6  -3  16 14036.2 461.304   5
  -6   3  17 5153.80 253.213   4
  -6  -3  17 4691.92 260.297   7
  -6   3  18 195.726 72.9368   4
  -6  -3  18-14.5221 47.7499   7
  -6   3  19-11.6568 44.5736   4
  -6  -3  19-17.1357 46.7411   7
  -6   3  20 3226.68 197.936   4
  -6  -3  20 3020.83 191.099   7
  -6   3  21 336.394 70.7266   4
  -6  -3  21 207.206 67.5943   7
  -6   3  22 2115.64 151.981   4
  -6  -3  22 2050.93 154.184   7
   6   3  23 26.5245 36.3790   9
  -6   3  23-8.69428 42.8480   4
   6   3  24 548.852 66.5455   9
  -6   3  24 357.038 65.8115   4
   6   3  25 1769.38 102.769   9
  -6   3  25 1860.37 113.154   4
  -6  -3  25 1691.67 116.462   4
  -6   4   0 90046.0 2826.21   3
  -6  -4   0 82904.1 2329.56  10
  -6   4   1 8353.38 880.522   3
   6  -4   1 7269.44 648.161  10
  -6  -4   1 7522.17 693.869  10
  -6  -4  -1 9407.01 814.322  10
  -6   4  -1 8310.10 863.714   3
  -6   4   2 394.597 172.783   3
  -6  -4   2 324.924 137.104  10
  -6  -4  -2 437.274 162.668  10
  -6   4  -2 322.700 183.701   3
  -6   4  -3 3677.26 585.885   3
  -6  -4   3 3442.10 473.135  10
  -6  -4  -3 3422.24 486.319  10
  -6  -4  -4 1576.49 333.203  10
  -6  -4   4 1329.51 289.303  10
  -6   4  -4 1516.21 392.731   3
  -6   4  -5 9758.49 383.988   6
  -6   4  -5 9349.36 978.112   3
  -6  -4   5 9465.46 769.630  10
  -6  -4  -5 8257.99 790.030  10
  -6   4  -6 14630.4 486.848   6
  -6   4  -6 14466.6 1212.56   3
  -6  -4   6 13415.6 919.044  10
  -6  -4  -6 13946.5 1005.06  10
   6   4   6 13519.6 387.921   9
  -6   4  -7 340.996 101.140   6
  -6  -4  -7 199.146 153.756  10
  -6   4  -7 202.925 200.461   3
   6   4   7 294.728 65.4180   9
  -6   4  -8 16587.6 497.583   6
  -6   4  -8 17113.8 1375.89   3
  -6  -4  -8 16359.0 1114.85  10
   6   4   8 15566.5 434.392   9
  -6   4  -9 19.2119 56.1962   6
  -6  -4  -9 20.8430 66.5662  10
  -6   4  -9 63.4452 200.239   3
   6   4   9 80.7690 45.5061   9
  -6   4 -10 10544.6 399.243   6
  -6   4 -10 10296.5 1115.67   3
  -6  -4 -10 10306.6 947.866  10
  -6   4 -10 8643.39 899.758   1
   6   4  10 10184.4 361.413   9
  -6   4 -11 1474.07 153.314   6
  -6  -4 -11 1856.82 404.557  10
  -6   4 -11 1081.70 309.557   1
  -6   4 -11 1610.41 466.185   3
   6   4  11 1539.27 141.537   9
   6   4  12 32730.0 674.353   9
  -6   4 -12 34533.8 679.441   6
  -6   4 -13 27754.4 599.550   6
   6   4  13 28209.9 634.232   9
  -6   4 -14 845.713 112.103   6
   6   4  14 1331.11 147.052   9
   6   4  15 940.166 130.695   9
  -6   4 -15 826.693 105.898   6
  -6   4 -16 1460.54 129.232   6
   6   4  16 1234.40 149.611   9
  -6  -4  16 1477.33 138.304   7
   6   4  17 2164.84 179.519   9
  -6  -4  17 2484.60 168.999   7
   6   4  18 10197.4 368.954   9
  -6  -4  18 10136.9 326.137   7
   6   4  19 1248.42 126.042   9
  -6  -4  19 1227.12 111.457   7
   6   4  20 6737.42 270.822   9
  -6  -4  20 6360.45 238.603   7
   6   4  21 1674.36 127.040   9
  -6  -4  21 1738.68 120.460   7
   6   4  22 3352.37 164.724   9
   6   4  23 185.099 43.3697   9
  -6   5   0 187.471 74.4134   6
  -6   5   0-46.3750 146.631   3
  -6   5   1 3411.20 241.930   6
  -6   5  -1 3508.75 248.546   6
  -6   5  -1 3768.68 635.829   3
  -6  -5   1 3545.43 521.460  10
  -6  -5  -1 4012.95 559.721  10
   6   5  -1 4375.15 298.716   9
   6   5   1 5226.64 272.273   9
  -6   5   2 7954.81 364.246   6
  -6   5  -2 8382.40 388.003   6
  -6   5  -2 9594.94 1018.85   3
  -6  -5   2 8249.17 798.463  10
  -6  -5  -2 8501.00 832.123  10
   6   5   2 9245.71 331.346   9
  -6   5   3 706.644 112.184   6
  -6   5  -3 771.934 141.494   6
  -6  -5   3 1161.64 306.180  10
  -6  -5  -3 932.128 273.381  10
  -6   5  -3 891.615 338.949   3
   6   5  -3 305.916 144.517   9
  -6   5  -4 393.847 107.006   6
   6  -5   4 644.774 227.464  10
  -6  -5   4 173.063 150.311  10
  -6   5  -5 14399.3 496.093   6
   6   5   5 12127.8 403.785   9
  -6   5  -6 2711.76 234.818   6
   6   5   6 2770.27 203.699   9
  -6   5  -7 5510.51 308.053   6
   6   5   7 5308.28 269.640   9
  -6   5  -8 3119.15 241.794   6
   6   5   8 2865.95 202.565   9
  -6   5  -9 2407.60 212.269   6
   6   5   9 2535.20 189.998   9
  -6   5 -10 444.126 109.768   6
   6   5  10 503.811 95.7254   9
  -6   5 -11 4262.53 259.949   6
   6   5  11 4266.27 250.234   9
  -6   5 -12 4013.58 248.472   6
   6   5  12 4527.43 258.083   9
  -6   5 -13 2438.93 184.040   6
   6   5  13 2790.14 202.295   9
  -6   5 -14-46.5293 45.6559   6
   6   5  14-14.7067 49.6816   9
   6   5  15 144.043 71.2362   9
  -6   5 -15 88.1019 43.9804   6
  -6   5 -16-20.4221 34.6872   6
   6   5  16 37.2035 46.8669   9
   6   5  17 185.067 63.5406   9
  -6   5 -17 142.467 41.0023   6
   6   5  18-11.9865 48.7192   9
   6   5  19 15.6013 37.0740   9
   6   5  20 2244.37 138.037   9
   6   5  21 79.2409 31.8323   9
  -6   6   0 439.886 97.6870   6
   6   6   0 12.0530 83.6103   9
  -6   6  -1 1100.50 159.041   6
  -6   6   1 810.131 120.570   6
  -6   6   2 11166.2 391.154   6
  -6   6  -2 12043.6 450.164   6
   6   6   2 11832.8 438.703   9
  -6   6   3 525.375 93.8835   6
  -6   6  -3 639.178 132.298   6
  -6   6  -4 69.1387 75.4555   6
   6   6   4 358.317 91.2049   9
  -6   6  -5 1812.40 194.126   6
   6   6   5 2104.74 170.700   9
  -6   6  -6 4684.10 294.555   6
   6   6   6 4821.94 250.103   9
  -6   6  -7 12690.1 455.767   6
   6   6   7 12149.2 389.638   9
  -6   6  -8 8930.42 366.396   6
   6   6   8 8412.93 329.890   9
  -6   6  -9 6895.29 318.103   6
   6   6   9 6655.10 294.696   9
  -6   6 -10 13968.8 434.331   6
   6   6  10 14450.0 432.534   9
   6   6  11 11246.6 378.382   9
  -6   6 -11 9338.27 348.359   6
  -6   6 -12 662.362 102.859   6
   6   6  12 788.068 115.377   9
  -6   6 -13 136.904 52.3366   6
   6   6  13 130.298 60.8047   9
  -6   6 -14 2464.08 153.851   6
   6   6  14 2375.09 173.168   9
  -6   6 -15 446.377 67.0774   6
   6   6  15 744.351 97.7307   9
  -6   6 -16-41.0660 30.6633   6
   6   6  16 67.9322 49.8352   9
  -6   6 -17 238.605 39.1063   6
   6   6  17 406.138 65.8566   9
   6   6  18 5226.83 183.613   9
  -6   7   0 19.0781 37.8246   6
  -6   7   1 594.202 82.2003   6
  -6   7  -1 611.862 90.2318   6
  -6   7   2-33.6971 26.3790   6
  -6   7  -2 29.2806 42.4968   6
  -6   7  -3 536.967 91.7123   6
  -6   7  -4 760.583 107.406   6
   6   7   4 92.3058 87.0266   9
  -6   7  -5 2024.29 166.062   6
   6   7   5 666.728 144.338   9
  -6   7  -6 80.5623 59.0001   6
   6   7   6 47.6705 68.8693   9
  -6   7  -7 489.846 91.4994   6
   6   7   7 373.684 87.9919   9
  -6   7  -8 117.879 54.0090   6
   6   7   8 73.2713 65.3863   9
  -6   7  -9 257.704 62.2484   6
   6   7   9 289.319 85.4258   9
   6   7  10 4114.41 212.948   9
  -6   7 -10 3959.90 185.901   6
  -6   7 -11 998.508 92.8764   6
   6   7  11 1306.74 115.416   9
  -6   7 -12 37.6259 31.4049   6
   6   7  12 4.26969 42.0694   9
  -7   0   0 97.7506 129.909   2
  -7   0  -1-17.6242 143.480   2
  -7   0   1-66.4073 175.597   2
   7   0   2 27449.0 1303.96  11
  -7   0  -2 25032.3 1320.74   2
  -7   0   2 26525.6 1370.99   2
  -7   0  -3 15.6127 135.258   2
   7   0   3-59.7689 136.605  11
  -7   0   3 97.2054 127.505   2
  -7   0   4 141.157 141.138   2
  -7   0  -4 197.844 114.462   2
   7   0   4 401.674 173.120  11
  -7   0   5 28.8973 198.989   2
  -7   0  -5 48.4721 86.5094   1
  -7   0  -5-80.8537 175.719   2
   7   0   5 18.0706 82.3790  11
  -7   0   6 96210.3 2673.62   2
   7   0   6 97126.5 2459.87  11
  -7   0  -6 92827.2 2129.43   1
  -7   0  -6 88256.8 2162.04   2
  -7   0  -7 86.9900 86.3864   2
  -7   0   7 83.9237 155.092   2
  -7   0  -7 1.55505 94.4891   1
   7   0   7-5.89135 111.842  11
   7   0   8 313.824 96.4733  11
  -7   0  -8 726.390 199.152   2
  -7   0   8 480.262 213.462   2
  -7   0  -8 458.407 181.871   1
   7   0   9 164.236 151.694  11
  -7   0   9 46.8037 122.518   2
  -7   0  -9 13.6699 69.2565   1
   7   0  10 163.925 149.123  11
  -7   0 -10 48.0251 79.7396   1
  -7   0 -11-70.4859 93.3494   1
   7   0  11 58.0877 85.7992  11
  -7   0 -12 1582.28 322.733   1
   7   0  12 1485.76 347.692  11
   7   0  13 0.54936 120.970  11
  -7   0 -13-45.3939 107.264   1
   7   0  14 192.950 183.828  11
  -7   0  14 125.511 69.6966   5
  -7   0 -14 125.623 78.1791   1
  -7   0  15 150.549 75.8912   7
  -7   0 -15-65.8788 110.004   1
   7   0  15 263.220 176.964  11
  -7   0  15 94.0694 65.0078   5
  -7   0 -16 37.3377 103.907   1
  -7   0  16 106.605 75.8132   5
  -7   0  16 161.484 57.9832   7
  -7   0  17 37.0514 57.3935   7
  -7   0  18 51391.6 829.597   7
  -7   0  19 18.7145 49.9075   7
  -7   0  20 1041.63 128.711   7
  -7   0  21 56.3597 68.8502   4
  -7   0  21 17.2604 57.3931   7
  -7   0  22 303.876 74.1975   4
  -7   0  23 16.5130 57.5706   4
  -7   0  24 444.780 81.5417   4
  -7   0  25 37.4811 52.5803   4
  -7   0  26 828.760 89.7283   4
  -7   0  27 1.31162 37.2670   4
  -7  -1   0 47114.9 1371.73  10
  -7  -1   0 50361.1 1922.13   2
  -7  -1  -1 1192.19 369.150   2
  -7  -1   1 1278.17 354.064   2
  -7   1  -1 1206.54 255.880   3
  -7  -1   1 1120.84 207.343  10
  -7  -1  -1 1105.41 222.791  10
   7  -1   1 1550.91 315.124  11
  -7   1  -2 49253.9 1458.50   3
  -7  -1   2 46345.2 1190.90  10
  -7  -1  -2 47927.4 1427.24  10
   7   1   2 50519.0 1813.33  11
   7  -1   2 47780.7 1635.93  11
  -7   1  -2 45928.3 1127.05   1
  -7  -1  -2 46816.7 1857.20   2
  -7  -1   2 47606.4 1861.49   2
  -7   1  -3 101.323 81.3615   1
  -7  -1  -3 329.974 227.339   2
  -7  -1   3 311.738 235.821   2
   7  -1   3 85.5739 116.177  11
   7   1   3 144.751 92.8966  11
  -7  -1  -3 278.728 139.729  10
  -7   1  -3 235.129 160.099   3
  -7   1  -4 63040.1 1708.69   3
   7   1   4 64047.6 1989.40  11
  -7  -1  -4 59572.0 1758.26  10
   7  -1   4 60550.8 1898.54  11
  -7   1  -4 59821.7 1501.88   1
  -7  -1  -4 65078.2 2126.27   2
  -7  -1   4 64216.5 2180.10   2
   7   1   5 27455.1 1372.82  11
  -7   1  -5 28947.3 1215.84   3
   7  -1   5 28398.2 1354.34  11
  -7   1  -5 25657.9 1085.45   1
  -7  -1  -5 30195.2 1405.33   2
  -7  -1   5 29427.3 1565.96   2
   7   1   6 44425.3 1698.68  11
  -7   1  -6 47481.8 1596.62   3
  -7   1  -6 44655.2 1487.07   1
   7  -1   6 47522.4 1727.52  11
  -7  -1  -6 45336.5 1649.72   2
   7   1   7 10859.5 884.184  11
  -7   1  -7 11062.5 797.544   3
  -7   1  -7 10628.3 746.824   1
   7  -1   7 10585.3 868.485  11
  -7  -1  -7 10431.5 782.401   2
  -7  -1   7 11165.0 975.896   2
   7   1   8 22287.4 1253.74  11
   7  -1   8 23266.3 1286.66  11
  -7   1  -8 22174.5 1142.74   3
  -7   1  -8 20893.8 1059.67   1
  -7  -1  -8 21817.8 1117.95   2
  -7  -1   8 21267.4 1277.90   2
  -7  -1   9 193.232 153.374   2
   7   1   9 185.943 174.627  11
   7  -1   9 561.212 208.913  11
  -7   1  -9 311.152 143.234   1
  -7   1  -9 492.202 206.319   3
   7   1  10 32427.7 1552.08  11
   7  -1  10 31189.8 1519.80  11
  -7   1 -10 31053.9 1452.19   3
  -7   1 -10 29644.1 1306.57   1
  -7  -1  10 32243.5 1562.87   2
  -7   1 -11 790.106 221.489   1
  -7  -1  11 640.645 246.222   2
  -7  -1 -11 737.381 261.295   1
   7   1  11 840.270 243.940  11
   7  -1  11 804.323 259.352  11
  -7  -1  12 18054.3 1176.22   2
   7   1  12 18152.0 1212.15  11
   7  -1  12 17637.2 1257.92  11
  -7  -1 -12 18165.5 1194.40   1
  -7   1 -12 18260.3 1067.95   1
   7   1  13 740.326 253.639  11
   7  -1  13 419.578 216.394  11
  -7   1 -13 871.012 260.628   1
  -7  -1  13 869.371 116.018   5
  -7  -1 -13 748.686 279.575   1
   7   1  14 10621.0 1014.49  11
   7  -1  14 10301.1 1059.78  11
  -7   1  14 11290.5 432.580   5
  -7  -1  14 11867.8 422.651   5
  -7  -1 -14 10793.4 939.129   1
  -7   1 -14 10274.7 841.467   1
  -7   1  14 11174.9 350.139   7
   7   1  15 6459.52 836.111  11
   7  -1  15 5619.10 801.120  11
  -7   1  15 6153.20 346.541   5
  -7  -1  15 6469.88 340.724   5
  -7  -1 -15 6411.90 734.995   1
  -7   1 -15 6113.17 672.600   1
  -7   1  15 6333.94 270.618   7
   7   1  16 23056.8 1600.55  11
   7  -1  16 23849.2 1647.83  11
  -7  -1  16 23550.8 653.266   5
  -7  -1 -16 26990.9 1483.78   1
  -7   1 -16 25189.1 1377.61   1
  -7   1  16 27163.6 553.096   7
  -7  -1  17 19948.5 615.714   5
  -7   1  17 21460.2 514.539   7
  -7  -1  17 19800.9 574.016   7
  -7   1  18 13793.2 426.070   4
  -7   1  18 13404.9 408.644   7
  -7  -1  18 14840.1 463.840   7
  -7   1  19 980.845 125.831   4
  -7   1  19 886.036 114.603   7
  -7  -1  19 944.808 137.568   7
  -7   1  20 1093.90 131.932   4
  -7  -1  20 1216.06 131.484   7
  -7   1  21 2809.87 199.818   4
  -7  -1  21 2690.38 203.208   7
  -7   1  22 2513.09 173.495   4
  -7  -1  22 2134.71 167.196   7
  -7  -1  23 547.504 103.636   4
  -7   1  23 648.820 98.8177   4
  -7   1  24 2671.26 163.842   4
  -7  -1  24 2692.93 177.518   4
  -7   1  25 171.677 56.9592   4
  -7  -1  25 153.965 57.2258   4
  -7   1  26 1621.55 114.496   4
  -7  -1  26 1419.66 113.741   4
   7  -2   0 52.5174 67.4760  11
  -7   2   0 109.383 121.939   3
  -7  -2   0 20.6092 81.2802  10
  -7   2   1 135.822 174.650   3
   7   2   1-66.7419 111.486  11
  -7  -2   1 121.284 71.4009  10
  -7  -2  -1 80.1210 100.031  10
  -7   2  -1 38.2772 72.2029   3
   7  -2  -1 10.4492 125.686  11
   7  -2   1-18.2029 108.201  11
   7  -2   2 2072.15 330.937  11
  -7   2  -2 2256.62 374.562   3
   7   2   2 2359.85 405.491  11
  -7  -2   2 2047.79 287.561  10
  -7  -2  -2 2225.75 333.712  10
   7  -2   3 8286.55 673.235  11
   7   2   3 9424.48 796.491  11
  -7  -2   3 8838.77 596.323  10
  -7  -2  -3 10205.1 717.181  10
  -7  -2   3 9047.45 906.379   2
  -7   2  -3 9353.30 779.698   3
   7  -2   4 14460.7 903.249  11
  -7   2  -4 15196.8 1016.01   3
   7   2   4 15835.8 1032.30  11
  -7  -2  -4 16846.8 931.462  10
  -7  -2   4 14666.6 1137.06   2
   7   2   5 14419.2 971.661  11
   7  -2   5 13872.0 904.827  11
  -7   2  -5 14596.9 1005.20   3
  -7  -2  -5 15270.7 907.683  10
  -7  -2   5 14268.7 1124.75   2
  -7   2  -5 14227.3 794.585   1
  -7  -2   6 946.997 323.443   2
   7   2   6 1236.69 300.453  11
  -7   2  -6 1330.27 334.753   3
  -7  -2  -6 864.911 245.349  10
  -7   2  -6 1149.62 238.903   1
   7  -2   6 1122.04 281.148  11
  -7  -2   7 1207.89 374.452   2
   7   2   7 1342.10 322.012  11
   7  -2   7 1899.63 368.194  11
  -7   2  -7 1436.18 351.692   3
  -7  -2  -7 1522.65 324.516  10
  -7   2  -7 1603.08 302.385   1
   7   2   8 2459.67 410.103  11
   7  -2   8 2770.10 428.216  11
  -7   2  -8 2783.90 484.626   3
  -7  -2  -8 2764.84 433.059  10
  -7  -2  -8 2552.57 418.780   2
  -7   2  -8 2639.91 398.795   1
  -7  -2   8 2825.12 481.820   2
  -7  -2  -9 524.496 219.392   2
  -7  -2   9 357.241 240.023   2
   7   2   9 578.492 217.443  11
   7  -2   9 353.497 177.501  11
  -7  -2  -9 429.554 190.578  10
  -7   2  -9 531.549 196.552   1
  -7   2  -9 407.406 176.380   3
   7   2  10 214.213 86.6567  11
  -7  -2  10 225.444 125.454   2
   7  -2  10 432.119 212.823  11
  -7   2 -10 194.803 126.157   1
  -7   2 -10 234.029 156.513   3
  -7  -2  11 1028.70 268.511   2
   7   2  11 1336.45 295.821  11
   7  -2  11 1327.58 356.192  11
  -7   2 -11 1269.95 300.728   1
  -7   2 -11 1340.40 340.564   3
   7   2  12 545.784 193.277  11
   7  -2  12 947.383 271.464  11
  -7  -2  12 804.379 104.262   5
  -7   2 -12 507.671 209.036   3
  -7   2 -12 474.513 152.776   1
   7   2  13 160.956 123.455  11
  -7  -2  13 70.7563 50.2822   5
  -7   2 -13-2.54720 179.887   3
  -7   2 -13-11.8141 177.108   1
   7  -2  14 458.810 214.322  11
  -7  -2 -14 637.563 253.331   1
  -7  -2  14 639.340 105.893   5
  -7   2 -14 211.833 250.504   3
  -7   2 -14 643.508 210.106   1
   7   2  15 9821.71 974.652  11
   7  -2  15 9157.08 973.166  11
  -7  -2  15 10382.6 412.551   5
  -7  -2 -15 9974.66 1002.75   1
  -7   2 -15 10754.5 920.278   1
  -7  -2  16 37730.0 812.530   5
  -7   2  16 40576.6 674.955   4
  -7  -2  17 5801.56 330.071   5
  -7   2  17 6170.36 273.030   4
  -7  -2  17 5455.96 304.975   7
  -7  -2  18 481.775 90.3246   7
  -7   2  18 586.486 90.4128   4
  -7   2  19 3960.17 220.358   4
  -7  -2  19 3782.94 235.070   7
  -7   2  20 175.408 59.2485   4
  -7  -2  20 170.962 69.2539   7
  -7   2  21 532.316 89.5329   4
  -7  -2  21 580.483 101.286   7
  -7   2  22 12.7331 46.8531   4
  -7  -2  22 3.62449 48.6299   7
  -7   2  23 454.229 79.7887   4
  -7  -2  23 434.449 84.0247   7
  -7   2  24 2712.01 156.586   4
  -7  -2  24 2503.81 174.535   4
  -7   2  25 30.0193 36.4436   4
  -7  -2  25-25.4099 44.7161   4
  -7  -2  26 105.106 45.4731   4
  -7   2  26 30.1726 29.8655   4
  -7   3   0 41962.3 1861.30   3
  -7  -3   0 39396.5 1444.11  10
   7   3   0 42546.1 1783.67  11
  -7   3   1 323.924 210.477   3
  -7  -3   1 301.115 173.571  10
  -7  -3  -1 419.652 163.838  10
  -7   3  -1 534.523 234.262   3
   7   3   1-8.90913 119.943  11
  -7  -3   2 33499.5 1311.39  10
  -7  -3  -2 32877.2 1375.77  10
   7   3   2 36467.6 1547.21  11
  -7   3  -2 36314.2 1728.07   3
   7   3   3 4755.11 547.498  11
  -7   3  -3 5703.75 704.865   3
  -7  -3   3 4936.42 508.442  10
  -7  -3  -3 5257.52 552.596  10
  -7   3  -4 13071.0 1061.69   3
   7   3   4 13300.0 917.701  11
  -7  -3  -4 12417.2 870.317  10
   7   3   5 2570.22 402.091  11
  -7   3  -5 2648.26 475.234   3
  -7  -3  -5 3187.68 462.560  10
  -7   3  -6 18174.8 1299.75   3
  -7  -3  -6 18021.7 1125.25  10
   7   3   6 18055.1 1092.67  11
  -7   3  -7 3916.93 629.651   3
  -7  -3  -7 3514.00 520.501  10
  -7  -3   7 3651.05 622.198   2
  -7   3  -8 50848.4 1888.94   1
  -7   3  -8 51336.0 2237.82   3
  -7   3  -8 51867.6 794.601   6
  -7  -3  -8 50159.6 1929.92  10
  -7  -3   9 164.969 142.410   2
  -7   3  -9 607.954 105.512   6
  -7  -3  -9 137.956 80.2728  10
  -7  -3   9 396.599 62.6690   5
  -7   3  -9 393.009 199.159   1
  -7   3  -9 434.214 251.426   3
  -7   3 -10 21609.9 505.022   6
  -7   3 -10 20234.6 1296.52   1
  -7   3 -10 20445.0 1455.92   3
  -7  -3  10 20910.3 497.679   5
  -7  -3 -10 20782.2 1300.61  10
  -7  -3  10 17128.0 1272.41   2
  -7   3 -11 495.373 92.7148   6
  -7   3 -11 331.885 260.291   1
  -7  -3 -11 549.505 219.530  10
  -7  -3  11 410.330 67.6948   5
  -7   3 -11 316.334 196.213   3
   7   3  11 608.979 85.3390   9
  -7   3 -12 6157.58 773.679   1
  -7   3 -12 6135.38 842.793   3
  -7  -3  12 7613.69 313.307   5
  -7  -3 -12 6881.77 826.171  10
  -7   3 -12 7304.49 285.366   6
   7   3  12 7132.27 285.743   9
  -7  -3  13 48.1002 52.3833   5
  -7   3 -13 205.553 168.783   1
   7   3  13 300.945 61.0257   9
  -7   3 -13 113.253 52.5523   6
  -7   3 -14 15857.1 407.477   6
  -7  -3  14 16711.8 497.716   5
   7   3  14 15676.6 445.274   9
  -7  -3  15 17727.2 528.242   5
   7   3  15 17103.6 472.294   9
  -7  -3  16 2124.79 187.496   5
   7   3  16 1770.99 155.636   9
   7   3  17 1892.12 156.105   9
  -7  -3  17 2139.91 181.827   7
   7   3  18 1440.22 136.087   9
  -7  -3  18 1416.23 147.330   7
   7   3  19 80.8645 41.5874   9
  -7  -3  19 60.5207 52.6363   7
   7   3  20 13756.7 372.049   9
  -7  -3  20 13560.6 389.944   7
   7   3  21 259.331 52.5440   9
  -7  -3  21 245.739 71.6678   7
   7   3  22 2836.46 154.383   9
  -7   3  22 3273.65 164.990   4
  -7  -3  22 2910.01 171.642   7
   7   3  23 77.2917 26.7366   9
  -7   3  23 53.3467 28.5978   4
  -7  -3  24 400.012 70.8596   4
   7   3  24 568.381 54.1190   9
  -7   3  24 430.285 55.2552   4
  -7   4   0 65.5584 61.2171   6
  -7   4   0-14.5238 171.047   3
  -7  -4   0 86.3653 107.394  10
  -7  -4   0 106.922 35.1590   8
  -7   4   1 297.983 174.179   3
  -7   4   1 211.854 51.9194   6
  -7   4  -1 399.777 90.2371   6
  -7  -4   1 580.143 207.067  10
  -7   4  -1 306.306 123.854   3
  -7  -4  -1 467.694 204.037  10
   7   4  -1 613.105 85.8830   9
   7   4   1 828.270 90.2206   9
  -7  -4  -1 394.801 67.3975   8
  -7   4   2 1341.26 129.500   6
  -7   4  -2 1433.65 152.493   6
  -7  -4  -2 1480.12 333.789  10
  -7  -4   2 1650.02 311.718  10
  -7   4  -2 1562.07 381.707   3
   7   4  -2 2210.51 181.838   9
  -7  -4  -2 1619.71 135.482   8
  -7   4  -3 12167.3 1095.73   3
  -7   4   3 10652.7 347.269   6
  -7   4  -3 11452.3 407.822   6
  -7  -4   3 11280.6 876.026  10
  -7  -4  -3 10646.7 869.576  10
   7   4  -3 9659.57 409.073   9
   7   4   3 10181.3 325.968   9
  -7  -4  -3 10428.0 332.862   8
  -7   4  -4 2089.35 188.398   6
  -7   4  -4 2257.29 467.055   3
  -7  -4  -4 2118.71 400.266  10
   7   4   4 2811.24 170.735   9
  -7  -4  -4 2288.24 159.866   8
  -7   4  -5 206.216 78.2060   6
  -7  -4  -5 42.0324 94.9678  10
  -7   4  -5 67.3265 163.755   3
   7   4   5 375.538 63.8193   9
  -7  -4  -5 265.137 53.8620   8
  -7   4  -6 996.441 140.961   6
  -7  -4  -6 998.662 284.439  10
  -7   4  -6 1159.46 367.889   3
   7   4   6 749.294 93.5970   9
  -7  -4  -6 955.906 103.874   8
  -7   4  -7 436.457 95.2478   6
  -7  -4  -7 690.367 235.181  10
  -7   4  -7 478.191 236.178   3
   7   4   7 546.631 83.8262   9
  -7  -4  -7 610.280 83.3660   8
  -7   4  -8 336.731 94.6982   6
  -7   4  -8 55.6926 129.600   3
   7   4   8 314.412 68.3583   9
  -7  -4   8 215.733 173.644   2
  -7  -4  -8 269.235 57.4960   8
  -7   4  -9 291.338 84.1953   6
  -7  -4  -9 375.119 177.944  10
   7   4   9 395.254 76.7476   9
  -7  -4  -9 388.630 69.0425   8
  -7   4 -10 1592.24 164.383   6
   7   4  10 1483.56 135.876   9
  -7  -4 -10 1777.33 157.035   8
  -7   4 -11 199.783 70.6976   6
   7   4  11 238.436 55.8740   9
  -7   4 -12 80.1824 60.5844   6
   7   4  12 0.42939 36.3864   9
  -7  -4 -12 50.4831 29.0642   8
  -7   4 -13 9507.38 344.443   6
   7   4  13 9057.68 350.275   9
  -7  -4 -13 9630.23 380.855   8
  -7   4 -14 3311.43 205.952   6
   7   4  14 3492.53 229.621   9
  -7  -4 -14 3505.59 229.402   8
  -7   4 -15 4131.25 219.239   6
   7   4  15 4630.60 252.533   9
  -7   4 -16 3137.74 180.959   6
   7   4  16 3157.98 208.471   9
  -7  -4  16 3303.92 213.713   7
   7   4  17 1710.66 146.450   9
  -7  -4  17 1771.97 146.273   7
   7   4  18 59.0192 36.3283   9
  -7  -4  18 79.8688 46.0999   7
   7   4  19 14.2481 33.5654   9
  -7  -4  19 56.6741 35.4324   7
   7   4  20 211.533 50.9526   9
  -7  -4  20 147.602 50.8146   7
   7   4  21-13.0015 33.8434   9
  -7  -4  21 73.0656 36.7420   7
   7   4  22 2119.77 119.268   9
  -7   5   0 12063.5 419.652   6
   7   5   0 10030.2 472.424   9
  -7   5   1 371.695 99.7716   6
  -7   5  -1 448.098 107.449   6
   7   5  -1 352.851 226.356   9
  -7   5   2 5007.64 255.810   6
  -7   5  -2 4575.44 279.279   6
   7   5   2 4328.99 231.440   9
  -7   5   3 156.312 65.9717   6
  -7   5  -3 369.398 117.231   6
  -7   5  -4 14799.2 493.584   6
   7   5   4 14251.5 410.202   9
  -7   5  -5 2532.76 220.090   6
   7   5   5 4598.11 258.445   9
  -7   5  -6 17429.9 552.378   6
   7   5   6 16499.1 457.661   9
  -7   5  -7 327.695 101.735   6
   7   5   7 613.608 126.053   9
  -7   5  -8 12034.1 433.445   6
   7   5   8 11557.4 388.801   9
  -7   5  -9 821.602 126.965   6
   7   5   9 1094.60 133.086   9
  -7   5 -10 11973.3 416.021   6
   7   5  10 12207.1 403.317   9
  -7   5 -11 967.211 129.475   6
   7   5  11 1163.60 134.546   9
  -7   5 -12 8529.27 338.786   6
   7   5  12 8670.00 347.026   9
  -7   5 -13 1992.84 162.876   6
   7   5  13 2404.50 179.816   9
  -7  -5  14 30.5761 28.2718   7
  -7   5 -14 201.407 63.4515   6
   7   5  14 140.832 50.3985   9
  -7   5 -15 1341.82 117.280   6
   7   5  15 1254.63 134.375   9
  -7   5 -16 2683.16 153.542   6
   7   5  16 2419.76 181.904   9
  -7   5 -17 579.195 70.2163   6
   7   5  17 700.864 89.8750   9
   7   5  18 5180.72 219.222   9
   7   5  19 474.250 63.4090   9
   7   5  20 1645.35 104.055   9
  -7   6   0 34.9600 45.1675   6
  -7   6  -1 829.735 117.742   6
  -7   6   1 891.210 120.406   6
  -7   6  -2 857.902 121.909   6
  -7   6   2 804.407 106.649   6
   7   6   2 489.106 154.259   9
  -7   6   3 983.647 111.353   6
   7   6   3 724.488 162.408   9
  -7   6  -4 524.832 107.229   6
   7   6   4 452.004 121.672   9
  -7   6  -5 1114.37 143.974   6
   7   6   5 798.286 137.647   9
  -7   6  -6 872.839 132.209   6
   7   6   6 869.402 124.255   9
  -7   6  -7 1731.53 166.656   6
   7   6   7 1667.81 138.326   9
  -7   6  -8 127.342 66.7383   6
   7   6   8 56.7364 49.2094   9
  -7   6  -9 1035.28 120.974   6
   7   6   9 1126.12 115.508   9
  -7   6 -10 1028.83 115.525   6
   7   6  10 1120.16 118.291   9
  -7   6 -11 948.696 114.242   6
   7   6  11 1033.26 114.532   9
  -7   6 -12 3397.10 184.812   6
   7   6  12 3188.10 188.008   9
  -7   6 -13 110.520 47.2212   6
   7   6  13 32.2828 38.2162   9
  -7   6 -14 44.1264 39.9009   6
   7   6  14 25.4654 39.1795   9
  -7   6 -15 54.5673 30.2786   6
   7   6  15 32.7029 30.9324   9
  -7   6 -16 167.186 38.0018   6
   7   6  16 212.711 44.8225   9
  -7   7   0 1406.37 115.591   6
  -7   7   1 483.582 73.4047   6
  -7   7  -1 609.256 85.4263   6
  -7   7  -2 7602.49 273.066   6
  -7   7  -3 358.981 75.3791   6
  -7   7  -4 1258.47 120.400   6
  -7   7  -5 1118.39 112.367   6
  -7   7  -6 3605.33 192.317   6
   7   7   6 213.875 100.332   9
  -7   7  -7 2858.93 166.228   6
   7   7   7 287.240 93.9842   9
  -7   7  -8 3893.57 186.141   6
   7   7   8 885.282 125.171   9
  -7   7  -9 1958.82 129.812   6
   7   7   9 537.371 108.617   9
  -7   7 -10 5272.05 192.586   6
   7   7  10 1629.39 160.487   9
  -8   0   0 245.912 155.930   2
  -8   0   1 16.8874 147.773   2
   8   0   1-3.99037 114.192  11
  -8   0  -1 6.12212 138.112   2
   8   0   2 386.053 198.241  11
  -8   0  -2 358.691 183.201   2
  -8   0   2 222.467 155.313   2
  -8   0  -3 73.2705 160.363   2
  -8   0   3 17.8278 180.737   2
  -8   0  -3-75.3642 106.077   1
   8   0   3-104.095 137.130  11
  -8   0  -4 20648.9 1209.78   2
  -8   0   4 20985.3 1337.08   2
  -8   0  -4 20780.3 1023.37   1
   8   0   4 21469.1 1239.49  11
  -8   0  -5 7.47506 105.292   2
  -8   0   5-41.2494 138.460   2
  -8   0  -5 194.840 159.033   1
   8   0   5 9.32866 118.644  11
   8   0   6 98.9256 93.9692  11
  -8   0  -6 133.758 137.455   2
  -8   0   6 168.617 141.625   2
  -8   0  -6 126.139 80.0965   1
   8   0   7-8.29641 116.078  11
  -8   0  -7 55.7359 104.484   2
  -8   0   7 11.9470 181.391   2
  -8   0  -7-68.0820 127.669   1
   8   0   8 1766.59 369.520  11
  -8   0   8 1380.07 370.153   2
  -8   0  -8 1713.59 326.997   1
   8   0   9 193.186 188.267  11
  -8   0  -9-115.258 145.196   1
   8   0  10 2711.25 489.120  11
  -8   0 -10 2334.28 391.552   1
   8   0  11-364.229 181.746  11
  -8   0 -11 23.1974 126.650   1
   8   0  12 3112.66 528.022  11
  -8   0  12 2926.95 200.656   5
  -8   0 -12 2466.77 393.776   1
  -8   0  13 52.7130 59.2944   5
  -8   0 -13 98.3182 131.384   1
  -8   0 -14 264.768 188.108   1
   8   0  14-27.2486 60.0969  11
  -8   0  14 152.166 60.6487   5
  -8   0  15 109.134 70.0245   7
  -8   0 -15-112.343 158.167   1
   8   0  15 262.235 177.114  11
  -8   0  15 122.959 79.3751   5
  -8   0  16 8227.46 399.857   5
  -8   0  16 7889.76 333.282   7
  -8   0  17 57.6683 73.5099   5
  -8   0  17 59.7488 57.7695   7
  -8   0  18 15.4313 46.3348   7
  -8   0  19-4.14679 47.9557   7
  -8   0  20 1178.24 124.813   7
  -8   0  21 38.2232 64.3177   4
  -8   0  21 29.4141 50.4225   7
  -8   0  22 505.871 91.7934   4
  -8   0  23-5.35036 54.3158   4
  -8   0  24 24.1818 45.3101   4
  -8   0  25 42.4099 41.2728   4
  -8   0  26-15.3176 40.8360   4
   8  -1   0-48.0691 143.670  11
  -8  -1   0 11.9901 149.624   2
   8   1   1 4528.17 609.114  11
   8  -1   1 4302.41 553.509  11
  -8  -1  -1 4199.28 641.360   2
  -8  -1   1 4445.84 663.252   2
  -8  -1  -2 893.153 329.259   2
  -8  -1   2 1049.85 325.024   2
  -8   1  -2 950.953 218.638   3
   8   1   2 1019.77 304.575  11
   8  -1   2 666.121 182.115  11
   8  -1   3 1696.02 367.069  11
  -8  -1  -3 1532.48 381.451   2
  -8  -1   3 1709.33 429.044   2
  -8   1  -3 1438.43 267.613   3
   8   1   3 1450.77 357.327  11
   8   1   4 4403.79 582.909  11
   8  -1   4 4487.99 551.446  11
  -8  -1  -4 4299.28 609.293   2
  -8  -1   4 5238.66 696.330   2
  -8  -1  -5 576.004 235.905   2
  -8   1  -5 392.039 120.500   1
  -8  -1   5 728.649 294.400   2
   8  -1   5 692.560 225.742  11
   8   1   5 702.986 254.347  11
  -8   1  -6 1290.81 262.125   1
  -8  -1  -6 1075.98 298.038   2
  -8  -1   6 1218.22 369.414   2
   8   1   6 963.454 295.219  11
   8  -1   6 1173.17 301.707  11
  -8   1  -7 683.034 193.237   1
  -8  -1  -7 749.123 244.681   2
  -8  -1   7 528.001 272.869   2
   8   1   7 697.730 255.107  11
   8  -1   7 822.867 272.071  11
   8   1   8 1674.10 385.851  11
   8  -1   8 1659.73 362.197  11
  -8  -1  -8 1697.90 345.436   2
  -8  -1   8 1838.64 430.600   2
  -8   1  -8 1876.01 334.171   1
  -8   1  -9-46.5484 162.681   1
  -8  -1   9 76.0548 169.620   2
   8  -1   9 118.782 69.0880  11
   8   1   9-236.094 152.547  11
  -8   1 -10-56.4547 91.9277   1
   8   1  10-14.7782 130.527  11
   8  -1  10 183.136 118.328  11
  -8  -1  10-21.2053 201.547   2
  -8  -1 -10 161.958 156.864   1
   8   1  11 620.624 250.720  11
   8  -1  11 457.206 236.572  11
  -8   1 -11 469.763 179.959   1
  -8  -1  11 765.687 303.991   2
  -8   1  11 588.825 96.4078   5
  -8  -1  11 616.777 95.7734   5
  -8  -1 -11 540.342 228.016   1
   8   1  12-68.1794 78.0956  11
  -8   1 -12-89.3540 160.153   1
  -8  -1  12-165.985 174.676   2
  -8   1  12-32.6182 50.0269   5
  -8  -1  12-14.1001 43.4817   5
  -8  -1 -12-13.2967 137.146   1
   8  -1  12 289.629 186.000  11
  -8   1  13 515.443 77.3366   7
   8   1  13 30.5238 60.1384  11
   8  -1  13 161.144 101.510  11
  -8   1 -13 124.681 162.202   1
  -8   1  13 301.815 91.9554   5
  -8  -1  13 339.019 90.6139   5
  -8  -1 -13 410.078 235.594   1
   8  -1  14 2757.49 534.694  11
   8   1  14 2230.99 468.426  11
  -8   1  14 1949.89 190.559   5
  -8   1 -14 1948.45 368.247   1
  -8  -1  14 2306.10 195.254   5
  -8  -1 -14 2312.33 441.255   1
  -8   1  14 1974.91 145.602   7
  -8   1  15 48.0776 76.5058   5
  -8  -1  15 7.41782 51.9056   5
  -8   1  15 59.2181 28.9836   7
  -8  -1  16 4044.18 274.791   5
  -8   1  16 4284.30 219.239   7
  -8  -1  17 793.102 138.547   5
  -8   1  17 1078.56 135.402   4
  -8   1  17 993.671 111.778   7
  -8  -1  17 862.054 129.198   7
  -8   1  18 4993.40 249.977   4
  -8   1  18 4703.72 238.447   7
  -8  -1  18 5223.87 276.904   7
  -8   1  19 436.051 93.4768   4
  -8   1  19 236.804 61.8574   7
  -8  -1  19 219.604 83.6746   7
  -8   1  20 5245.64 244.093   4
  -8  -1  20 5814.71 270.994   7
  -8   1  21 1739.60 142.434   4
  -8  -1  21 1615.34 157.096   7
  -8   1  22 1569.46 128.635   4
  -8  -1  22 1193.56 117.656   7
  -8   1  23 5.81110 47.4878   4
  -8  -1  23-6.97829 53.9064   4
  -8  -1  24 518.879 81.5249   4
  -8   1  24 571.507 77.3436   4
  -8   1  25 198.904 48.7926   4
  -8  -1  25 187.168 48.4577   4
  -8  -2   0 58.0244 135.814   2
   8   2   0 45.3059 129.904  11
   8  -2   0 37.2059 86.6388  11
  -8  -2   0 238.515 111.497  10
  -8  -2  -1 331.844 181.617   2
  -8  -2   1 353.840 205.580   2
   8  -2   1 374.376 195.037  11
   8   2   1 371.586 217.643  11
   8  -2  -1 324.270 173.263  11
  -8   2  -1 238.071 174.162   3
  -8  -2  -1 493.398 185.580  10
   8   2   2 8673.08 852.337  11
   8  -2   2 9509.88 768.733  11
  -8   2  -2 10810.6 845.157   3
  -8  -2  -2 9969.63 745.559  10
   8  -2  -2 9896.62 813.098  11
  -8  -2  -2 8481.48 942.539   2
  -8  -2   2 9826.24 983.009   2
  -8  -2  -3 292.661 211.368   2
  -8  -2   3 298.752 163.515   2
   8   2   3 334.995 122.181  11
   8  -2   3 224.968 67.4243  11
  -8   2  -3 484.079 204.755   3
  -8  -2  -3 312.211 141.003  10
  -8  -2  -4 510.134 234.769   2
  -8  -2   4 395.492 217.115   2
   8   2   4 411.019 161.173  11
   8  -2   4 515.435 205.481  11
  -8  -2  -4 630.496 200.346  10
  -8   2  -4 848.545 242.928   3
  -8  -2  -5 57.7643 173.812   2
  -8  -2   5 256.666 222.977   2
   8   2   5-23.1326 120.491  11
   8  -2   5-20.6766 91.7740  11
  -8  -2  -5-147.911 143.059  10
  -8   2  -5-24.6954 86.4927   3
   8   2   6 4204.47 600.839  11
   8  -2   6 4594.97 560.034  11
  -8   2  -6 5026.90 605.236   3
  -8  -2  -6 4085.88 516.832  10
  -8  -2  -6 4192.65 621.528   2
  -8  -2   6 3819.45 604.823   2
  -8  -2  -7 335.103 144.319   2
  -8  -2   7 287.454 212.220   2
   8   2   7 133.659 79.4176  11
   8  -2   7 412.082 185.333  11
  -8  -2  -7 309.158 183.658  10
  -8   2  -7 120.067 206.776   3
  -8  -2  -8 193.186 208.888   2
  -8  -2   8 318.864 188.827   2
   8   2   8 281.842 133.513  11
   8  -2   8 218.116 98.0673  11
  -8   2  -8 240.304 137.349   3
  -8   2  -8 328.403 136.956   1
  -8  -2   9 122.619 163.795   2
  -8   2  -9 276.195 63.1852   6
   8  -2   9 8.78218 103.448  11
   8   2   9 359.269 176.885  11
  -8  -2   9 241.160 57.0626   5
  -8   2  -9 208.114 201.965   3
  -8   2  -9-13.7813 149.719   1
  -8   2 -10 2386.40 157.581   6
   8   2  10 1852.99 390.382  11
   8  -2  10 2293.16 422.194  11
  -8  -2  10 1645.46 431.327   2
  -8  -2  10 2398.41 177.936   5
  -8   2 -10 1695.74 421.335   3
  -8   2 -10 1996.04 378.077   1
  -8   2 -11 98.0939 29.0662   6
   8  -2  11-134.477 219.867  11
  -8  -2  11 92.8171 41.3381   5
   8   2  11 140.755 112.121  11
  -8  -2  11 63.8175 106.722   2
  -8   2 -11 255.498 157.731   1
   8  -2  12-130.595 147.848  11
  -8   2  12-148.727 47.9219   5
  -8  -2  12-21.3147 43.6656   5
  -8   2 -12-2.81041 38.4886   6
  -8   2 -12-4.16393 79.8450   1
  -8   2 -13 576.874 80.2087   6
   8   2  13 669.099 256.266  11
   8  -2  13 901.213 295.523  11
  -8  -2 -13 586.449 283.246   1
  -8  -2  13 532.818 104.922   5
  -8   2 -13 339.497 164.235   1
  -8  -2  14 15269.5 487.643   5
  -8  -2  15 246.950 85.4694   5
  -8  -2  16-8.90658 61.0723   5
  -8  -2  17 379.825 96.2357   7
  -8  -2  17 245.394 91.1586   5
  -8   2  18 3111.88 178.632   4
  -8  -2  18 2858.64 209.067   7
  -8   2  19 974.028 104.544   4
  -8  -2  19 738.128 117.893   7
  -8   2  20 62.1500 44.7206   4
  -8  -2  20 34.5412 49.9915   7
  -8   2  21 202.502 61.4834   4
  -8  -2  21 185.368 69.4406   7
  -8   2  22 7535.99 253.493   4
  -8  -2  22 7499.99 281.289   7
  -8   2  23 2634.98 143.472   4
  -8  -2  23 2559.78 158.688   7
  -8   2  24 214.865 44.1148   4
  -8  -2  24 135.610 59.5702   4
  -8   2  25 465.134 51.1929   4
  -8   3   0 292.327 221.811   3
   8   3   0 231.664 113.254  11
  -8  -3   0 439.209 123.968  10
   8   3  -1 1244.85 325.795  11
   8   3   1 1391.70 336.747  11
  -8  -3   1 2198.50 355.880  10
  -8  -3  -1 2397.42 389.293  10
  -8   3  -1 1719.58 400.857   3
  -8   3  -2 416.560 233.500   3
  -8  -3  -2 449.516 165.585  10
   8   3   2 549.759 203.997  11
  -8   3  -3 964.516 115.764   6
   8   3   3 915.395 254.679  11
  -8  -3  -3 996.828 269.073  10
  -8   3  -3 1088.92 282.762   3
  -8  -3   3 823.997 323.029   2
  -8   3  -4 4771.35 250.943   6
   8   3   4 5147.14 620.395  11
  -8   3  -4 5271.74 680.318   3
  -8  -3  -4 4928.83 567.357  10
  -8  -3   4 4161.63 670.912   2
  -8  -3  -4 4973.38 246.145   8
   8   3   5 9923.29 859.581  11
  -8   3  -5 9429.58 356.274   6
  -8  -3  -5 8909.94 797.532  10
  -8   3  -5 10074.5 961.423   3
  -8  -3   5 10135.2 1064.95   2
  -8  -3  -5 9908.81 356.522   8
  -8  -3   6 2153.24 487.280   2
  -8   3  -6 2322.67 186.532   6
  -8   3  -6 1934.47 453.721   3
  -8  -3  -6 1945.22 383.244  10
  -8  -3   6 2322.79 181.119   5
  -8  -3  -6 1941.58 168.098   8
  -8  -3   7 302.386 179.062   2
  -8   3  -7 323.293 85.5723   6
  -8  -3  -7 452.742 199.264  10
  -8   3  -7 567.037 267.342   3
  -8  -3   7 322.964 68.9125   5
  -8  -3  -7 245.280 70.1948   8
  -8   3  -8 4718.49 249.285   6
  -8   3  -8 3748.91 630.359   3
  -8  -3  -8 3671.02 538.725  10
  -8  -3   8 4407.92 235.404   5
  -8  -3  -8 3095.44 536.614   2
  -8  -3   8 3948.72 672.006   2
  -8  -3   9-488.714 256.993   2
  -8   3  -9 46.1438 52.3015   6
  -8  -3  -9 44.0015 69.8990  10
  -8   3  -9-467.018 233.998   3
  -8  -3   9 106.874 50.2175   5
  -8   3 -10 906.597 110.648   6
  -8  -3  10 317.123 128.757   2
  -8  -3  10 1052.88 119.556   5
  -8  -3 -10 876.714 273.438  10
  -8   3 -10 882.700 313.720   3
  -8   3 -11 2278.85 167.531   6
  -8  -3  11 2559.04 188.850   5
  -8   3 -12 475.548 90.9791   6
  -8  -3  12 750.633 112.712   5
  -8   3 -13 343.074 71.3609   6
  -8  -3  13 331.276 77.7453   5
  -8   3 -14 5457.49 256.585   6
  -8  -3  14 5997.60 307.708   5
  -8   3 -15 71.2808 44.2805   6
  -8  -3  15 142.779 67.5637   5
  -8  -3  16 25.7277 47.5268   5
  -8  -3  17 720.474 115.152   7
  -8  -3  18 688.303 106.613   7
  -8  -3  19 85.9412 59.4827   7
  -8  -3  20 5367.58 239.561   7
  -8  -3  21 2265.36 151.339   7
  -8  -3  22 2598.14 156.614   7
  -8  -3 -23 2653.95 128.288   8
  -8   4   0 9047.83 352.060   6
  -8  -4   0 9544.30 799.934  10
   8   4   0 10071.8 419.509   9
  -8  -4   0 8465.06 376.092   8
  -8   4   1 8385.64 338.063   6
  -8   4  -1 10023.0 1018.77   3
  -8  -4  -1 8309.79 770.107  10
   8   4  -1 6365.99 370.923   9
   8   4   1 10522.8 363.170   9
  -8  -4  -1 8691.66 348.580   8
  -8   4  -1 8966.66 350.642   6
  -8   4  -2 1056.25 135.752   6
  -8   4   2 879.983 118.528   6
  -8   4  -2 933.289 306.846   3
  -8  -4  -2 664.934 216.310  10
  -8   4  -3 481.938 111.613   6
  -8   4   3 315.449 79.1208   6
  -8   4  -3 663.101 286.834   3
  -8  -4  -3 272.919 143.664  10
  -8  -4  -3 785.834 122.283   8
  -8   4   4 14274.4 408.507   6
  -8   4  -4 13475.5 460.846   6
  -8  -4  -4 13993.9 1044.14  10
  -8  -4   4 14815.4 445.776   5
   8   4   4 13987.2 379.464   9
  -8  -4  -4 14335.9 421.871   8
  -8   4  -5 14804.7 482.282   6
  -8  -4  -5 16340.0 1147.22  10
  -8  -4   5 16584.6 445.210   5
   8   4   5 15202.3 401.262   9
  -8  -4  -5 15741.0 444.731   8
  -8   4  -6 1729.21 176.469   6
  -8  -4   6 1857.63 146.383   5
   8   4   6 1916.67 148.950   9
  -8  -4  -6 1761.49 155.254   8
  -8   4  -7 10549.1 405.037   6
  -8  -4   7 10738.5 349.734   5
   8   4   7 9519.23 328.431   9
  -8  -4  -7 10279.5 373.784   8
  -8   4  -8 3415.38 234.658   6
   8   4   8 3046.39 190.028   9
  -8  -4  -8 3118.11 210.960   8
   8   4   9 5921.88 265.877   9
  -8   4  -9 6324.79 304.276   6
  -8  -4  -9 6571.16 306.378   8
  -8   4 -10 551.535 97.8963   6
   8   4  10 454.775 78.0477   9
  -8  -4 -10 492.088 87.9038   8
  -8   4 -11 1625.01 147.751   6
   8   4  11 1147.63 118.137   9
  -8  -4 -11 1545.29 148.278   8
  -8   4 -12 1100.29 126.747   6
   8   4  12 1066.39 118.372   9
  -8  -4 -12 1252.68 135.648   8
  -8   4 -13 291.704 80.0649   6
   8   4  13 409.423 79.9674   9
  -8  -4 -13 277.536 60.8258   8
  -8   4 -14 182.646 54.4232   6
   8   4  14 199.181 66.9435   9
  -8  -4 -14 199.622 66.3977   8
  -8   4 -15 30.0127 40.9151   6
   8   4  15 148.164 47.7055   9
  -8  -4 -15 38.7088 31.6489   8
  -8   4 -16 2792.46 160.365   6
   8   4  16 2856.13 190.923   9
  -8  -4 -16 2995.06 186.657   8
  -8  -4  16 3035.22 202.509   7
   8   4  17 215.828 54.0535   9
  -8  -4 -17 261.993 56.2847   8
  -8  -4  17 297.304 76.1697   7
   8   4  18 182.427 47.9701   9
  -8  -4  18 201.006 54.4530   7
   8   4  19 1104.19 92.2028   9
  -8  -4  19 1254.33 104.953   7
   8   4  20 510.985 56.9370   9
  -8  -4  20 482.728 65.5344   7
  -8  -4  21 515.438 66.2886   7
  -8   5   0 261.892 81.9637   6
  -8   5  -1 1800.40 165.297   6
  -8   5   1 1488.49 147.871   6
  -8   5   2 2322.99 173.586   6
  -8   5  -2 2736.96 201.796   6
  -8   5   3 762.918 100.012   6
  -8   5  -3 920.207 129.746   6
   8   5   3 749.285 132.316   9
  -8   5   4 195.177 63.8566   6
  -8   5  -4 342.889 99.9942   6
  -8   5  -5 18646.6 537.064   6
   8   5   5 18738.3 458.890   9
   8   5   6 4987.56 247.552   9
  -8   5  -6 4011.39 262.337   6
  -8   5  -7 16592.9 496.500   6
   8   5   7 13603.1 393.339   9
  -8   5  -8 3508.57 229.607   6
   8   5   8 3217.96 201.479   9
  -8   5  -9 101.934 57.6175   6
   8   5   9 246.515 67.6858   9
  -8   5 -10 151.422 67.9557   6
   8   5  10 100.123 51.3171   9
  -8   5 -11 400.166 85.3573   6
   8   5  11 639.813 95.7039   9
  -8   5 -12 6750.19 276.755   6
   8   5  12 5798.83 262.480   9
  -8   5 -13 397.262 78.4607   6
   8   5  13 415.321 79.0783   9
  -8   5 -14 774.335 94.1505   6
   8   5  14 646.567 90.3570   9
  -8  -5  14 568.918 82.4788   7
  -8   5 -15 289.720 60.0222   6
   8   5  15 219.246 59.2825   9
  -8  -5  15 267.788 56.1417   7
  -8   5 -16 871.951 86.0386   6
   8   5  16 934.208 93.3116   9
  -8  -5  16 1009.79 82.4363   7
  -8   5 -17 1374.47 91.1393   6
   8   5  17 1286.40 99.5708   9
  -8  -5  17 1046.75 77.8877   7
   8   5  18 28.2998 20.5668   9
   8   5  19 1865.92 89.6403   9
  -8   6   0 2752.31 185.357   6
  -8   6   1 185.732 56.9176   6
  -8   6  -1 185.215 61.9655   6
  -8   6   2 1422.60 129.384   6
  -8   6  -2 1450.13 144.955   6
  -8   6   3 1950.16 141.999   6
  -8   6  -3 2670.79 189.406   6
  -8   6  -4 1630.56 153.214   6
   8   6   4 524.978 112.038   9
  -8   6  -5 683.970 110.721   6
   8   6   5 754.994 148.574   9
  -8   6  -6 10094.1 363.020   6
   8   6   6 9242.74 399.634   9
  -8   6  -7 1150.55 124.842   6
   8   6   7 1218.65 136.437   9
  -8   6  -8 921.639 112.086   6
   8   6   8 1056.97 113.014   9
  -8   6  -9 268.236 76.4882   6
   8   6   9 313.296 74.3914   9
  -8   6 -10 6157.17 249.402   6
   8   6  10 5725.08 241.353   9
  -8   6 -11 544.938 80.6645   6
   8   6  11 554.322 80.5475   9
  -8   6 -12 1159.19 109.409   6
   8   6  12 1175.42 104.235   9
  -8   6 -13 1386.80 106.949   6
   8   6  13 1614.54 113.705   9
  -8   6 -14 3612.93 155.724   6
   8   6  14 3531.08 156.328   9
  -8   6 -15 1034.87 75.7043   6
  -8   7   0 4.12702 24.9538   6
  -8   7   1 334.459 46.7527   6
  -8   7  -1 439.396 64.1166   6
  -8   7  -2 2425.76 142.515   6
  -8   7  -3 2332.43 142.854   6
  -8   7  -4 1684.95 124.964   6
  -8   7  -5 1760.11 124.193   6
  -8   7  -6 1745.21 123.996   6
  -8   7  -7 4304.33 183.954   6
  -8   7  -8 5532.41 197.002   6
   9   0   0 61.6804 163.511  11
  -9   0   0 54.5132 156.095   2
   9   0   1 77.5672 90.3833  11
  -9   0  -1 148.979 227.276   2
  -9   0   1 37.6137 181.154   2
  -9   0  -2 13668.3 1161.74   2
  -9   0   2 14852.0 1233.99   2
   9   0   2 14864.9 1084.06  11
   9   0   3-67.0649 131.796  11
  -9   0  -3-29.0269 157.949   2
  -9   0   3 82.8588 165.116   2
  -9   0  -4 12260.8 1008.38   2
  -9   0   4 12086.7 1124.72   2
   9   0   4 13616.4 1057.21  11
   9   0   5-14.6832 143.580  11
  -9   0  -5 152.285 193.466   2
  -9   0   5 188.001 201.878   2
  -9   0  -6 6917.59 727.440   2
  -9   0   6 6926.93 852.221   2
   9   0   6 7191.35 801.987  11
  -9   0  -6 7289.25 655.575   1
   9   0   7 37.5566 159.866  11
  -9   0   7-41.0189 225.427   2
  -9   0  -7-28.0236 102.823   1
  -9   0   8 599.888 85.4117   5
   9   0   8 705.534 272.256  11
  -9   0  -8 625.643 214.300   1
   9   0   9 80.4076 98.2593  11
  -9   0   9 10.9547 35.9937   5
  -9   0  -9-43.0924 102.353   1
   9   0  10 3972.78 623.602  11
  -9   0  10 3640.47 225.450   5
  -9   0 -10 3297.48 456.378   1
  -9   0  11 29.0194 54.9870   5
  -9   0 -11 77.9034 129.324   1
   9   0  12 4590.36 652.229  11
  -9   0  12 5080.93 278.349   5
  -9   0 -12 5433.30 623.577   1
  -9   0 -13-39.3177 110.914   1
  -9   0  13-1.87123 52.6400   5
  -9   0  14 28044.0 697.305   5
  -9   0  15 45.7935 60.9300   7
  -9   0  15-21.6781 63.1839   5
  -9   0  16 22518.7 650.706   5
  -9   0  16 22741.3 549.239   7
  -9   0  17 79.2404 69.5677   5
  -9   0  17 82.7526 68.8014   7
  -9   0  18 12409.0 383.595   7
  -9   0  19 52.8817 45.4837   7
  -9   0  20 9749.18 323.343   7
  -9   0  20 9508.03 331.321   4
  -9   0  21 119.251 60.0062   4
  -9   0  21 39.6407 53.1181   7
  -9   0  22 8801.59 293.185   4
  -9   0  23-5.05691 40.3042   4
  -9   0  24 130.311 43.3109   4
   9   1   0 6914.61 791.258  11
   9  -1   0 7365.92 770.030  11
  -9  -1   0 6967.59 863.310   2
   9   1   1 2094.64 441.222  11
   9  -1   1 2028.21 407.614  11
  -9  -1  -1 1989.58 460.542   2
   9  -1  -1 2546.23 467.199  11
  -9  -1   1 2352.55 566.053   2
   9   1   2 42557.5 1923.21  11
   9  -1   2 44016.8 1875.54  11
  -9  -1  -2 42098.4 2088.22   2
  -9  -1   2 43104.2 2112.92   2
  -9  -1  -3 372.825 276.876   2
  -9  -1   3 222.224 144.713   2
   9  -1   3 313.555 164.805  11
   9   1   3-4.23494 212.834  11
   9   1   4 23232.5 1425.33  11
   9  -1   4 21513.2 1309.02  11
  -9  -1  -4 23607.8 1481.62   2
  -9  -1   4 23195.8 1562.53   2
   9  -1   5 315.152 179.695  11
  -9  -1  -5 152.499 142.961   2
  -9  -1   5 236.234 183.155   2
   9   1   5 266.450 119.312  11
   9   1   6 8107.61 850.913  11
   9  -1   6 8255.67 829.262  11
  -9  -1  -6 8183.30 826.627   2
  -9  -1   6 9160.59 965.264   2
  -9  -1  -7 298.192 154.305   2
   9   1   7 605.115 222.923  11
   9  -1   7 409.033 165.737  11
  -9  -1   7 755.104 335.571   2
  -9  -1   7 506.735 82.8742   5
  -9   1  -8 194.686 52.5866   6
   9   1   8 375.729 186.466  11
  -9  -1   8-10.2174 213.937   2
  -9  -1  -8 186.383 101.815   1
   9  -1   8-18.2445 76.1343  11
  -9  -1   8 162.054 56.3373   5
  -9   1  -9 343.634 62.8150   6
   9  -1   9 295.496 161.469  11
  -9  -1   9-35.4009 194.229   2
  -9   1   9 338.406 77.5670   5
  -9  -1  -9 147.763 143.010   1
  -9  -1   9 299.723 66.3914   5
   9   1   9 619.851 240.853  11
  -9  -1  10 16528.1 1294.96   2
  -9   1 -10 16934.1 433.912   6
   9   1  10 17844.6 1298.19  11
   9  -1  10 15183.6 1159.39  11
  -9   1  10 16255.5 464.055   5
  -9  -1 -10 14583.7 1064.42   1
  -9  -1  10 16544.2 477.808   5
  -9   1 -10 16521.4 1057.63   1
  -9   1 -11 324.774 62.9065   6
   9   1  11 408.656 196.965  11
   9  -1  11 685.392 249.302  11
  -9  -1  11 407.437 146.649   2
  -9   1 -11 250.210 105.534   1
  -9   1  11 339.694 81.9272   5
  -9  -1  11 408.604 91.0476   5
  -9  -1 -11 175.912 130.902   1
  -9   1 -12 6169.54 256.320   6
   9   1  12 5795.45 738.702  11
   9  -1  12 5814.62 755.865  11
  -9   1  12 5861.74 303.192   5
  -9  -1  12 6046.88 303.415   5
  -9  -1 -12 5282.76 662.305   1
  -9   1 -12 5510.24 628.422   1
  -9   1  13 193.686 71.7184   5
  -9  -1  13 157.729 69.5822   5
  -9   1  14 19933.3 601.477   5
  -9  -1  14 20474.0 585.329   5
  -9   1  14 21181.1 486.979   7
  -9   1  15 1565.15 180.018   5
  -9  -1  15 1475.08 177.215   5
  -9   1  15 1788.92 145.688   7
  -9  -1  16 21830.3 640.786   5
  -9   1  16 21762.7 494.237   4
  -9   1  16 21389.8 475.408   7
  -9  -1  16 21615.2 571.269   7
  -9  -1  17 1462.72 177.029   5
  -9   1  17 1863.62 149.049   4
  -9   1  17 1513.27 135.450   7
  -9  -1  17 1458.28 161.266   7
  -9   1  18 1965.55 149.139   4
  -9   1  18 1620.95 137.321   7
  -9  -1  18 1840.18 164.288   7
  -9   1  19 1352.97 125.658   4
  -9  -1  19 1426.74 143.953   7
  -9   1  20 170.870 59.1221   4
  -9  -1  20 110.070 54.8010   7
  -9   1  21 5.55134 39.2303   4
  -9  -1  21 65.9394 47.5658   7
  -9   1  22 4750.04 192.462   4
  -9  -1  22 4272.35 209.705   7
  -9   1  23 1550.72 105.417   4
  -9  -1  23 1164.23 116.113   4
  -9   1  24 1151.90 81.9852   4
  -9  -1  24 875.727 97.8658   4
   9   2   0-257.853 164.998  11
   9  -2   0 4.26052 59.8087  11
   9   2  -1 4411.64 668.574  11
   9   2   1 4219.77 621.934  11
   9  -2  -1 4343.59 557.919  11
   9  -2   1 4823.89 596.455  11
  -9  -2  -1 4110.25 698.835   2
  -9  -2   1 4338.02 711.077   2
   9  -2  -2 7619.80 748.750  11
   9   2   2 7566.66 820.306  11
   9  -2   2 7553.92 732.194  11
  -9  -2  -2 6276.80 714.620  10
  -9  -2  -2 6828.54 888.690   2
  -9  -2   2 8110.33 960.434   2
   9  -2   3 519.481 196.437  11
  -9   2  -3 808.788 107.968   6
  -9  -2  -3 567.080 295.405   2
  -9  -2   3 541.357 337.635   2
   9  -2  -3 1004.85 296.027  11
   9   2   3 875.659 298.893  11
  -9   2  -3 397.326 120.413   3
  -9  -2  -3 727.214 100.434   8
  -9   2  -4 10760.0 371.563   6
   9  -2  -4 10275.3 893.512  11
   9   2   4 10877.9 969.510  11
   9  -2   4 10736.3 890.232  11
  -9  -2  -4 11209.1 391.513   8
  -9  -2  -4 9987.23 1046.54   2
  -9  -2   4 11805.8 1165.89   2
  -9   2  -5 1022.83 128.587   6
  -9  -2  -5 852.064 299.820   2
  -9  -2   5 771.738 353.144   2
   9   2   5 860.691 284.919  11
   9  -2   5 749.483 203.149  11
  -9  -2  -5 744.556 117.248   8
  -9   2  -6 12990.7 422.594   6
   9   2   6 12865.0 1076.11  11
   9  -2   6 12602.2 1025.18  11
  -9  -2   6 14417.4 457.790   5
  -9  -2  -6 11385.7 1032.46   2
  -9  -2   6 14006.9 1249.93   2
  -9   2  -7 925.362 121.537   6
  -9  -2  -7 842.419 251.783   2
  -9  -2   7 455.641 249.012   2
   9  -2   7 892.964 314.520  11
   9   2   7 906.062 331.888  11
  -9  -2   7 688.458 104.178   5
  -9   2  -8 2130.61 168.584   6
  -9  -2   8 1374.02 410.962   2
   9   2   8 1859.25 410.844  11
   9  -2   8 1322.47 298.465  11
  -9  -2   8 2134.12 178.876   5
  -9  -2   9 107.751 137.341   2
  -9   2  -9 142.654 55.1292   6
   9   2   9 404.686 200.735  11
   9  -2   9 212.753 133.653  11
  -9  -2   9 64.2830 51.2102   5
  -9   2 -10 4639.36 235.383   6
   9   2  10 3290.13 565.713  11
   9  -2  10 4272.00 602.647  11
  -9  -2  10 4556.22 254.965   5
  -9  -2  10 3680.60 641.752   2
  -9   2 -11 1548.43 144.080   6
   9  -2  11 1101.95 313.871  11
  -9  -2  11 1317.47 363.923   2
  -9  -2  11 1711.69 166.686   5
  -9   2 -12 10874.1 344.918   6
  -9   2  12 9776.49 406.400   5
  -9  -2  12 10994.6 410.168   5
  -9   2 -13 2054.76 149.682   6
  -9  -2  13 1974.55 187.189   5
  -9   2 -14 121.724 36.6875   6
  -9  -2  14 148.961 64.1718   5
  -9  -2  15 753.577 127.758   5
  -9  -2  16 16713.7 557.924   5
  -9  -2  17 1276.48 159.888   5
  -9  -2  17 1228.78 154.034   7
  -9  -2  18 1112.44 134.099   7
  -9  -2  19 245.814 72.5370   7
  -9  -2  20 6347.79 263.841   7
  -9  -2  21 398.275 77.5925   7
  -9  -2  22 2206.34 142.815   7
  -9  -2  23 126.003 56.1962   4
  -9   3   0 16290.2 451.129   6
   9   3   0 15110.1 1154.56  11
  -9  -3   0 15409.1 464.962   8
  -9  -3   0 13784.6 1323.90   2
  -9  -3  -1 328.620 322.023   2
  -9  -3   1 217.559 268.034   2
   9   3  -1 698.163 250.886  11
  -9   3   1 223.281 72.7106   6
  -9   3  -1 299.597 79.0746   6
  -9  -3   1 653.824 130.720   8
  -9  -3  -1 404.751 96.8927   8
  -9  -3  -2 1480.20 415.136   2
  -9  -3   2 2394.26 576.753   2
  -9   3   2 2496.53 180.960   6
  -9   3  -2 2574.11 187.884   6
   9   3  -2 2681.54 495.665  11
   9   3   2 3087.94 508.253  11
  -9   3  -2 2682.68 502.817   3
  -9  -3  -2 2906.18 447.146  10
  -9  -3   2 2120.28 200.669   8
  -9  -3  -2 2621.22 191.448   8
  -9   3   3 8893.87 328.260   6
  -9   3  -3 9084.46 363.835   6
   9   3  -3 10547.1 959.434  11
   9   3   3 9625.34 881.801  11
  -9   3  -3 10502.3 973.005   3
  -9  -3  -3 9245.98 809.194  10
  -9  -3  -3 9836.58 372.269   8
  -9  -3  -3 8449.92 999.886   2
  -9  -3   3 10122.1 1122.85   2
  -9   3   4 37146.5 643.975   6
  -9   3  -4 35512.5 711.783   6
  -9   3  -4 39605.3 1916.12   3
  -9  -3  -4 35519.5 1615.08  10
  -9  -3  -4 37058.6 712.600   8
  -9  -3  -4 31644.1 1950.55   2
  -9  -3   4 35266.0 2060.35   2
  -9  -3  -5-79.4339 273.215   2
  -9  -3   5 302.394 194.923   2
  -9   3   5 94.4738 32.2588   6
  -9   3  -5 147.262 70.6740   6
  -9   3  -5-201.522 228.701   3
  -9  -3  -5-74.2734 83.0259  10
  -9  -3   5 45.1150 54.7320   5
  -9  -3  -5 170.460 74.4299   8
  -9  -3  -6 287.131 321.920   2
  -9  -3   6 427.212 212.119   2
  -9   3  -6 187.489 71.4211   6
  -9   3  -6 284.097 179.068   3
  -9  -3   6 73.1618 52.4315   5
  -9  -3  -6 136.111 56.5311   8
  -9  -3  -7 2767.88 494.458   2
  -9   3  -7 3377.64 225.614   6
  -9  -3   7 3473.00 622.571   2
  -9  -3  -7 3328.71 513.902  10
  -9  -3   7 3191.54 215.720   5
  -9   3  -7 2673.65 499.160   3
  -9  -3  -7 3093.31 219.489   8
  -9   3  -8 23878.7 575.516   6
  -9  -3   8 23864.9 572.181   5
  -9  -3  -8 23907.2 621.550   8
  -9   3  -9 232.146 88.8729   6
  -9  -3   9 133.038 61.6007   5
  -9  -3  -9 125.392 57.7710   8
  -9   3 -10 167.635 66.7295   6
  -9  -3  10 140.195 52.4619   5
  -9  -3 -10 176.320 74.3514   8
  -9   3 -11 1206.09 126.276   6
  -9  -3  11 1337.59 144.134   5
  -9   3 -12 8713.20 346.258   6
  -9  -3  12 9768.28 382.705   5
  -9   3 -13 271.439 65.2782   6
  -9  -3  13 185.069 73.9473   5
  -9   3 -14 11401.5 361.678   6
  -9  -3  14 11246.7 436.612   5
  -9   3 -15 4315.91 208.389   6
  -9  -3  15 3939.06 266.228   5
  -9  -3  16 5212.00 293.202   5
  -9  -3  17 1211.04 141.644   7
  -9  -3  18 104.450 65.0292   7
  -9  -3 -19-5.23198 36.7881   8
  -9  -3  19 70.1443 51.7299   7
  -9  -3 -20 4078.75 204.924   8
  -9  -3  20 4988.10 217.262   7
  -9  -3 -21 826.139 84.8451   8
  -9  -3  21 916.874 99.0950   7
  -9  -3 -22 362.211 47.9554   8
  -9  -3  22 400.981 59.4619   7
  -9   4   0 20.4859 53.1974   6
  -9   4   1 54.6921 48.3754   6
  -9   4  -1-0.67892 43.5831   6
  -9  -4  -1 20.0232 43.3898   8
  -9   4   2 244.936 66.5961   6
  -9   4  -2 353.485 93.3744   6
  -9  -4  -2 292.567 92.9482   8
  -9   4   3 5974.59 269.606   6
  -9   4  -3 5795.91 284.221   6
  -9  -4   3 4880.38 289.273   5
  -9  -4  -3 5472.91 284.063   8
  -9   4  -4 238.817 87.2439   6
  -9  -4   4 129.124 46.0508   5
  -9   4   4 212.390 66.8449   6
  -9  -4  -4 310.718 80.2039   8
  -9   4  -5 232.683 76.4173   6
  -9  -4   5 339.204 78.1613   5
  -9  -4  -5 198.827 64.8188   8
  -9   4  -6 3773.67 238.370   6
  -9  -4   6 4167.25 227.635   5
  -9  -4  -6 3814.99 232.178   8
  -9   4  -7 3769.59 234.675   6
  -9  -4   7 3697.47 212.392   5
  -9  -4  -7 3636.62 227.391   8
  -9   4  -8 147.427 74.5859   6
  -9  -4   8 129.380 47.8900   5
  -9  -4  -8 172.422 56.9723   8
  -9   4  -9 779.000 114.296   6
  -9  -4   9 862.958 103.335   5
  -9  -4  -9 856.708 116.182   8
  -9   4 -10 2102.77 178.906   6
  -9  -4  10 2341.77 175.143   5
  -9  -4 -10 2307.88 191.225   8
  -9   4 -11 240.162 66.9542   6
  -9  -4  11 97.3276 45.0886   5
  -9  -4 -11 205.459 71.4404   8
  -9   4 -12 5553.62 257.382   6
  -9  -4  12 5505.94 264.992   5
  -9  -4 -12 5300.33 280.408   8
  -9   4 -13 344.605 70.3940   6
  -9  -4  13 282.910 65.3234   5
  -9  -4 -13 358.031 72.3919   8
  -9   4 -14 5350.55 234.742   6
  -9  -4  14 4995.15 241.645   5
  -9  -4 -14 4880.12 253.317   8
  -9   4 -15 1862.58 138.972   6
  -9  -4 -15 2134.50 161.826   8
  -9   4 -16 1731.63 122.449   6
  -9  -4 -16 1853.14 139.922   8
  -9  -4  16 1870.09 153.161   7
  -9  -4 -17 85.9671 34.4132   8
  -9  -4  17 95.3849 51.8370   7
  -9  -4 -18 4939.65 188.408   8
  -9  -4  18 5339.07 214.369   7
  -9  -4  19 2389.04 134.006   7
  -9  -4  20 2049.66 116.809   7
  -9   5   0 282.938 71.1099   6
  -9   5   1 2940.02 199.684   6
  -9   5  -1 3070.51 209.364   6
  -9   5   2 12300.8 393.138   6
  -9   5  -2 12441.9 412.854   6
  -9   5   3 253.958 61.4127   6
  -9   5  -3 223.566 75.9869   6
  -9   5   4 66.9928 38.4713   6
  -9   5  -4 129.787 60.1666   6
   9   5   4-42.1491 35.1981   9
  -9   5  -5 362.184 100.321   6
   9   5   5 823.111 176.920   9
  -9   5  -6 14652.0 454.293   6
   9   5   6 13662.9 424.378   9
  -9   5  -7 287.466 87.3616   6
   9   5   7 381.790 74.3983   9
  -9   5  -8 1045.77 122.817   6
   9   5   8 1014.26 99.6760   9
  -9   5  -9 1087.14 125.529   6
   9   5   9 1044.21 103.664   9
  -9  -5  -9 993.890 118.694   8
  -9   5 -10 11675.9 371.221   6
   9   5  10 10982.8 313.253   9
  -9  -5 -10 11130.2 389.196   8
  -9   5 -11 2180.27 158.941   6
   9   5  11 1565.41 118.166   9
  -9   5 -12 316.773 71.8090   6
   9   5  12 310.677 57.8664   9
  -9   5 -13 4250.54 205.300   6
   9   5  13 3952.26 171.592   9
  -9   5 -14 1807.96 124.858   6
   9   5  14 1635.23 105.934   9
  -9  -5  14 1483.22 118.239   7
  -9   5 -15 2927.50 147.088   6
  -9  -5  15 2747.64 134.165   7
  -9   5 -16 423.102 52.8570   6
  -9  -5  16 436.830 48.1974   7
  -9  -5  17 3.03079 9.42668   7
  -9   6   0 90.2755 47.4824   6
  -9   6   1 1428.37 121.429   6
  -9   6  -1 1272.54 121.041   6
  -9   6   2 239.552 56.6744   6
  -9   6  -2 186.778 66.2446   6
  -9   6  -3 3174.11 192.108   6
  -9   6  -4 3093.55 193.381   6
  -9   6  -5 163.921 65.4561   6
  -9   6  -6 166.342 61.2272   6
  -9   6  -7 3425.94 196.588   6
   9   6   7 14.6348 52.8679   9
  -9   6  -8 8188.42 286.697   6
   9   6   8 312.568 97.4565   9
  -9   6  -9 515.652 79.8282   6
   9   6   9-60.8667 43.7218   9
  -9   6 -10 3949.40 185.832   6
   9   6  10 496.839 92.2028   9
  -9   6 -11 138.600 43.3737   6
   9   6  11-57.8484 41.7354   9
  -9   6 -12-39.3260 36.0559   6
  -9   7   0 977.915 68.4590   6
  -9   7  -1 64.7104 21.4449   6
  -9   7  -2 84.8118 32.4881   6
 -10   0   0 73384.1 2954.84   2
  10   0   0 87318.4 2904.77  11
  10   0  -1-362.983 213.416  11
  10   0   1-416.825 214.102  11
 -10   0  -1 110.784 168.022   2
 -10   0   1 267.315 279.109   2
 -10   0  -2 57202.6 2497.41   2
 -10   0   2 56100.0 2552.43   2
  10   0  -2 59979.1 2472.55  11
  10   0   2 58471.3 2343.04  11
  10   0   3 76.4606 171.769  11
 -10   0  -3-272.228 243.339   2
 -10   0   3-20.3843 215.035   2
  10   0   4 359.312 129.334  11
 -10   0  -4 388.295 154.486   2
 -10   0   4 443.763 196.376   2
 -10   0   4 565.681 84.1939   5
 -10   0  -4 554.770 89.4134   8
  10   0   5-25.9847 164.771  11
 -10   0   5 47.1259 52.5748   5
  10   0   6 22050.6 1456.84  11
 -10   0   6 20110.7 503.035   5
  10   0   7-330.443 178.706  11
 -10   0   7 28.0977 40.5855   5
  10   0   8 10398.6 1003.39  11
 -10   0   8 9355.91 354.273   5
  10   0   9-279.473 185.626  11
 -10   0   9 5.66601 53.9063   5
  10   0  10 29425.9 1698.99  11
 -10   0  10 28467.0 639.151   5
 -10   0  11-33.1727 62.0769   5
 -10   0  12 17806.0 531.016   5
 -10   0  13 77.1352 71.0344   5
 -10   0  14 41788.7 851.797   5
 -10   0  14 41213.5 741.080   7
 -10   0  15-15.9033 46.2984   7
 -10   0  15 53.8660 71.5987   5
 -10   0  16 201.855 78.9145   5
 -10   0  16 95.1507 51.3324   7
 -10   0  17 2.47593 40.5743   7
 -10   0  18 4843.87 221.950   7
 -10   0  19 64.9034 52.6208   4
 -10   0  19 19.9294 39.0746   7
 -10   0  20 4323.99 200.605   4
 -10   0  20 4290.05 198.993   7
 -10   0  21 52.6813 42.2677   4
 -10   0  22 13945.8 307.516   4
 -10   0  23 35.4912 37.0868   4
 -10   1   0 129.467 60.8411   6
  10   1   0 60.0056 200.540  11
 -10  -1   0 34.5549 252.254   2
  10  -1   0 204.454 127.800  11
 -10  -1   0 180.381 40.5993   8
 -10   1   1 5955.83 275.433   6
 -10   1  -1 6120.38 285.171   6
  10   1  -1 6813.01 856.926  11
  10  -1  -1 5678.42 741.378  11
  10   1   1 5423.02 737.232  11
  10  -1   1 6492.80 774.268  11
 -10  -1   1 6092.42 281.317   8
 -10  -1  -1 6138.72 281.485   8
 -10  -1  -1 5205.86 764.180   2
 -10  -1   1 5037.97 773.982   2
 -10   1  -2 1104.73 135.343   6
  10  -1  -2 731.844 285.931  11
 -10  -1  -2 445.126 274.246   2
  10  -1   2 1052.46 309.506  11
 -10  -1   2 747.872 283.890   2
 -10  -1   2 850.138 114.674   8
 -10  -1  -2 766.145 104.188   8
  10   1   2 700.664 284.960  11
 -10   1  -3 10487.1 391.016   6
  10  -1  -3 10637.1 1015.58  11
  10   1   3 10360.5 1035.58  11
  10  -1   3 9635.69 918.980  11
 -10  -1   3 10651.4 399.345   8
 -10  -1  -3 11253.9 391.874   8
 -10  -1  -3 9758.87 1031.08   2
 -10  -1   3 9881.30 1079.79   2
 -10   1  -4 1513.14 166.171   6
  10   1   4 897.885 291.147  11
  10  -1   4 1018.77 277.125  11
 -10  -1  -4 619.710 197.636   2
 -10  -1   4 1343.31 427.710   2
 -10   1   4 1126.13 118.225   5
 -10  -1  -4 1190.72 134.090   8
 -10  -1   5 10429.3 1118.53   2
 -10   1  -5 10292.5 389.961   6
  10   1   5 10901.7 1021.71  11
  10  -1   5 11408.1 1028.34  11
 -10   1   5 10041.9 342.176   5
 -10  -1   5 10348.9 403.980   5
 -10  -1  -5 8142.86 382.909   8
 -10  -1  -5 9553.56 944.083   2
 -10   1  -6 259.906 81.1603   6
  10   1   6 268.050 217.712  11
  10  -1   6 133.639 122.249  11
 -10  -1  -6 153.437 206.844   2
 -10  -1   6 16.7945 180.686   2
 -10   1   6 126.660 38.5493   5
 -10  -1   6 173.145 66.4151   5
 -10  -1   7 3080.84 600.662   2
 -10   1  -7 3472.41 224.386   6
  10   1   7 3239.64 585.146  11
  10  -1   7 3533.49 583.616  11
 -10   1   7 3319.16 203.490   5
 -10  -1   7 3149.54 217.248   5
 -10   1  -8 1377.21 146.229   6
  10   1   8 1295.25 360.570  11
  10  -1   8 893.758 294.030  11
 -10  -1   8 1232.02 391.503   2
 -10   1   8 1315.75 133.209   5
 -10  -1   8 1287.70 137.777   5
 -10   1  -9 803.315 113.237   6
  10   1   9 969.364 319.567  11
  10  -1   9 1278.16 350.394  11
 -10  -1   9 74.2246 186.675   2
 -10   1   9 624.718 99.2278   5
 -10  -1   9 625.296 108.016   5
 -10  -1  -9 580.007 250.316   1
 -10   1 -10 1254.29 128.284   6
 -10   1  10 1209.92 136.999   5
 -10  -1  10 1310.47 144.000   5
 -10   1 -11 1686.28 140.780   6
 -10   1  11 1723.19 171.334   5
 -10  -1  11 1705.49 174.309   5
 -10   1  12 2716.19 208.937   5
 -10  -1  12 2724.59 211.729   5
 -10   1  13 2237.01 207.101   5
 -10  -1  13 2265.62 203.304   5
 -10   1  14 1771.70 196.391   5
 -10  -1  14 2522.68 210.099   5
 -10   1  15 531.374 117.218   5
 -10  -1  15 701.328 132.050   5
 -10  -1  16 1210.04 161.057   5
 -10   1  16 1366.21 111.499   7
 -10  -1  16 1456.58 158.228   7
 -10  -1  17 47.8776 55.9572   5
 -10   1  17 61.2962 39.3440   7
 -10  -1  17 55.8924 53.9846   7
 -10   1  18 415.589 60.7353   7
 -10  -1  18 569.500 97.3810   7
 -10  -1  19 23.8014 48.0943   7
 -10  -1  20 2684.84 166.336   7
 -10  -1  21 148.680 56.7848   4
 -10  -1  21 98.7636 42.0109   7
 -10  -1  22-15.9762 40.2172   4
 -10  -1  23 29.8826 32.9311   4
 -10   2   0 2420.72 179.191   6
  10   2   0 2408.70 476.361  11
  10  -2   0 2281.51 435.500  11
 -10  -2   0 2056.33 558.793   2
 -10  -2   0 2569.22 197.381   8
 -10   2   1 13428.7 417.288   6
 -10   2  -1 13268.5 419.078   6
  10   2  -1 13524.9 1195.21  11
  10   2   1 13000.8 1134.08  11
  10  -2  -1 12202.9 1012.16  11
  10  -2   1 11221.2 942.754  11
 -10  -2   1 12761.1 431.685   8
 -10  -2  -1 13175.8 432.635   8
 -10  -2  -1 11682.8 1217.71   2
 -10  -2   1 12464.5 1300.78   2
 -10   2   2 18663.3 483.751   6
 -10   2  -2 18670.7 499.044   6
  10   2  -2 18949.7 1445.09  11
  10  -2  -2 16790.2 1160.53  11
  10   2   2 18833.0 1382.10  11
  10  -2   2 18164.5 1209.91  11
 -10  -2   2 19782.6 559.091   8
 -10  -2  -2 18126.6 507.186   8
 -10  -2  -2 16767.4 1457.73   2
 -10  -2   2 17805.4 1493.53   2
 -10  -2  -3 851.349 389.272   2
 -10  -2   3 84.9580 147.000   2
 -10   2   3 169.536 93.7341   6
 -10   2  -3 148.028 107.087   6
  10  -2  -3-176.838 134.997  11
  10   2   3 18.0545 227.006  11
  10  -2   3-639.679 233.039  11
 -10  -2   3 284.360 114.689   8
 -10  -2  -3 561.617 121.623   8
 -10   2   4 66458.1 877.790   6
 -10   2  -4 64228.5 958.179   6
  10  -2  -4 66786.0 2355.61  11
  10   2   4 67681.4 2561.57  11
  10  -2   4 65657.2 2319.32  11
 -10  -2  -4 65850.3 970.761   8
 -10  -2  -4 63475.9 2674.05   2
 -10  -2   4 68951.8 2900.54   2
 -10   2   5 14066.3 400.027   6
 -10   2  -5 12982.3 440.544   6
  10  -2  -5 12999.1 1047.73  11
  10   2   5 14504.4 1193.01  11
  10  -2   5 12931.9 1047.22  11
 -10  -2   5 14311.3 488.399   5
 -10  -2  -5 14137.8 465.152   8
 -10  -2  -5 13579.7 1220.71   2
 -10  -2   5 14633.2 1349.36   2
 -10   2  -6 6076.65 298.470   6
  10  -2  -6 4665.81 619.307  11
  10   2   6 7589.59 847.777  11
  10  -2   6 6246.48 751.401  11
 -10  -2   6 6088.36 304.685   5
 -10  -2  -6 6663.94 322.824   8
 -10  -2  -6 5738.09 731.755   2
 -10  -2   6 5888.70 836.355   2
 -10  -2   7-51.5905 116.408   2
 -10   2  -7 230.049 86.3915   6
  10   2   7 420.685 215.641  11
 -10  -2   7 164.389 68.9743   5
 -10  -2  -7 148.155 67.8582   8
 -10   2  -8 14713.5 449.051   6
 -10  -2   8 14750.4 468.561   5
 -10   2  -9 332.928 82.4079   6
 -10  -2   9 128.995 67.3936   5
 -10   2 -10 8506.37 325.487   6
 -10  -2  10 8503.18 366.933   5
 -10   2 -11 3664.42 220.212   6
 -10  -2  11 3649.39 244.776   5
 -10   2 -12 14959.8 420.547   6
 -10  -2  12 14434.2 481.414   5
 -10   2 -13 1099.06 120.011   6
 -10  -2  13 850.516 127.196   5
 -10   2 -14 5119.45 229.083   6
 -10  -2  14 4866.33 292.203   5
 -10  -2  15 874.454 141.796   5
 -10  -2  16 16139.7 533.365   5
 -10  -2  17 4310.12 282.246   5
 -10  -2  17 4554.62 254.958   7
 -10  -2  18 3518.64 210.299   7
 -10  -2  19 2048.89 151.727   7
 -10  -2  20 9818.11 297.730   7
 -10  -2  21 185.297 56.3763   7
 -10  -2  22 113.140 54.5612   4
 -10  -2 -22 171.156 47.9393   8
 -10  -2  22 179.064 46.0538   7
 -10   3   0 276.441 80.2189   6
 -10  -3   0 888.255 171.895   8
 -10   3   1 6994.46 302.815   6
 -10   3  -1 7027.46 307.296   6
 -10  -3  -1 6881.97 323.599   8
 -10   3   2 3797.78 218.726   6
 -10   3  -2 3641.89 226.898   6
 -10  -3  -2 3585.82 238.090   8
 -10   3   3 585.566 94.9671   6
 -10   3  -3 580.215 101.443   6
 -10  -3  -3 535.564 100.197   8
 -10   3   4 2098.14 160.645   6
 -10   3  -4 2011.47 177.492   6
 -10  -3   4 1764.22 193.184   5
 -10  -3  -4 1923.85 170.529   8
 -10   3   5 7520.81 298.721   6
 -10   3  -5 6852.82 325.862   6
 -10  -3   5 7050.99 335.161   5
 -10  -3  -5 6917.18 325.467   8
 -10   3  -6 4142.66 259.086   6
 -10  -3   6 4199.79 253.716   5
 -10  -3  -6 4233.79 258.629   8
 -10   3  -7 9444.52 377.527   6
 -10  -3   7 8995.75 364.705   5
 -10  -3  -7 8608.67 371.705   8
 -10   3  -8 8724.02 366.545   6
 -10  -3   8 9033.24 364.981   5
 -10  -3  -8 8347.77 367.445   8
 -10   3  -9 461.261 95.4905   6
 -10  -3   9 360.821 80.7024   5
 -10  -3  -9 526.626 104.920   8
 -10   3 -10 1574.14 144.328   6
 -10  -3  10 1555.72 157.124   5
 -10  -3 -10 1496.48 163.868   8
 -10   3 -11 425.115 88.2053   6
 -10  -3  11 357.045 87.1244   5
 -10  -3 -11 415.306 96.2461   8
 -10   3 -12 990.531 112.018   6
 -10  -3  12 798.316 114.215   5
 -10  -3 -12 796.260 132.345   8
 -10   3 -13 744.637 95.1386   6
 -10  -3  13 853.290 122.715   5
 -10  -3 -13 817.796 131.640   8
 -10   3 -14 710.744 87.6052   6
 -10  -3  14 646.135 105.846   5
 -10  -3 -14 615.891 111.618   8
 -10   3 -15 84.1320 46.3211   6
 -10  -3  15 60.3551 59.4126   5
 -10  -3 -15 11.3304 48.0078   8
 -10  -3  16 238.892 77.4122   7
 -10  -3  16 175.804 74.2920   5
 -10  -3 -16 247.406 75.3014   8
 -10  -3  17 203.390 71.2584   7
 -10  -3 -17 280.071 73.5919   8
 -10  -3 -18 728.616 92.3013   8
 -10  -3  18 762.834 99.7824   7
 -10  -3 -19 375.473 63.6987   8
 -10  -3  19 423.261 72.4012   7
 -10  -3 -20 3170.26 152.595   8
 -10  -3  20 3405.74 161.690   7
 -10   4   0 10566.2 375.752   6
 -10   4   1 143.911 73.6132   6
 -10   4  -1 202.578 85.7641   6
 -10   4   2 1141.26 125.750   6
 -10   4  -2 1051.93 127.076   6
 -10  -4  -2 755.911 132.508   8
 -10   4   3 1190.76 122.981   6
 -10   4  -3 1206.45 139.331   6
 -10  -4   3 1315.14 151.681   5
 -10   4   4 16344.0 433.651   6
 -10   4  -4 15457.7 477.018   6
 -10  -4   4 15991.6 462.616   5
 -10  -4  -4 15003.0 481.403   8
 -10   4  -5 4549.43 267.532   6
 -10  -4   5 4311.76 240.602   5
 -10  -4  -5 5127.78 287.797   8
 -10   4  -6 36664.2 736.983   6
 -10  -4   6 37965.2 689.311   5
 -10  -4  -6 38767.1 746.928   8
 -10   4  -7 1759.92 171.780   6
 -10  -4   7 1773.34 155.053   5
 -10  -4  -7 1723.44 165.398   8
 -10   4  -8 7159.70 319.213   6
 -10  -4   8 7077.88 297.987   5
 -10  -4  -8 7508.86 327.925   8
 -10   4  -9 4176.58 233.879   6
 -10  -4   9 3883.10 218.743   5
 -10  -4  -9 4213.53 246.382   8
 -10   4 -10 2044.28 159.733   6
 -10  -4  10 2017.70 158.142   5
 -10  -4 -10 1908.28 166.748   8
 -10   4 -11 563.114 92.7974   6
 -10  -4  11 470.554 72.5604   5
 -10  -4 -11 602.479 95.1549   8
 -10   4 -12 5807.70 249.556   6
 -10  -4  12 5695.38 257.215   5
 -10  -4 -12 6158.27 288.349   8
 -10   4 -13 283.784 66.3677   6
 -10  -4  13 275.823 67.3462   5
 -10  -4 -13 399.753 82.1407   8
 -10   4 -14 2835.85 158.122   6
 -10  -4  14 2555.44 163.305   5
 -10  -4 -14 2897.61 185.435   8
 -10  -4  15 302.240 75.5631   7
 -10   4 -15 346.248 58.7096   6
 -10  -4 -15 336.966 60.1555   8
 -10   4 -16 7424.59 222.436   6
 -10  -4 -16 7766.65 256.496   8
 -10  -4  16 7399.39 268.567   7
 -10  -4 -17 9771.65 258.638   8
 -10  -4  17 9454.09 272.456   7
 -10  -4 -18 3395.89 134.642   8
 -10  -4  18 3642.20 157.110   7
 -10   5   0 46.6253 58.3625   6
 -10   5   1 2393.70 168.438   6
 -10   5  -1 2677.51 185.497   6
 -10   5   2 1797.66 143.268   6
 -10   5  -2 1957.88 166.237   6
 -10   5   3 6642.35 260.602   6
 -10   5  -3 6175.88 280.109   6
 -10   5  -4 65.7526 52.8221   6
 -10   5  -5 978.874 117.872   6
 -10   5  -6 61.6784 56.8443   6
 -10   5  -7 302.004 80.4378   6
 -10   5  -8 1043.81 117.388   6
 -10   5  -9 7000.66 277.020   6
 -10   5 -10 746.963 93.0735   6
 -10   5 -11 2824.26 160.173   6
 -10   5 -12 1312.85 111.353   6
 -10  -5  13 81.1980 38.9671   7
 -10   5 -13 71.1351 39.8769   6
 -10   5 -14 3666.07 157.181   6
 -10  -5  14 3004.51 138.687   7
 -10   5 -15 371.272 48.6065   6
 -10  -5  15 357.876 48.0639   7
 -10   6   0 576.751 74.3460   6
 -10   6   1 1001.55 91.5769   6
 -10   6  -1 1358.55 112.816   6
 -10   6   2 9852.52 265.035   6
 -10   6  -2 9814.57 298.709   6
 -10   6  -3 631.028 88.8402   6
 -10   6  -4 4782.38 212.887   6
 -10   6  -5 284.809 63.5253   6
 -10   6  -6 2650.81 159.937   6
 -10   6  -7 6091.34 228.351   6
 -10   6  -8 2852.55 153.389   6
 -10   6  -9 468.590 67.0963   6
 -10   6 -10 4683.81 173.187   6
  11   0   0 44.3686 91.6539  11
  11   0   1 188.204 168.976  11
 -11   0   1 23.5353 16.9881   8
 -11   0  -1 177.981 49.1153   8
  11   0  -2 63455.3 2620.52  11
  11   0   2 61403.5 2494.14  11
 -11   0   2 63971.9 915.597   8
 -11   0  -2 61416.1 890.485   8
  11   0  -3-219.625 155.417  11
 -11   0   3 13.8511 47.2390   5
  11   0  -4 3533.78 615.153  11
  11   0   4 4222.39 674.203  11
 -11   0   4 3764.28 225.708   5
 -11   0  -4 3936.26 231.899   8
  11   0   5-118.360 115.008  11
 -11   0   5-12.4645 41.5582   5
 -11   0  -5 31.7759 36.9317   8
 -11   0   6 508.649 88.7157   5
 -11   0  -6 620.029 103.952   8
 -11   0   7-9.02910 47.2784   5
 -11   0   8 954.197 123.077   5
 -11   0   9-23.0973 48.7702   5
 -11   0  10 8.25223 53.9941   5
 -11   0  11-5.10596 47.0043   5
 -11   0  12 182.368 75.3754   5
 -11   0  13 33.6332 56.9417   5
 -11   0  14 2890.70 232.055   5
 -11   0  14 3082.45 192.997   7
 -11   0  15-0.58076 54.9948   5
 -11   0  15-2.92719 40.3810   7
 -11   0  16 7052.20 342.630   5
 -11   0  16 6764.79 262.188   7
 -11   0  17 136.731 58.7411   4
 -11   0  17 39.5374 36.3349   7
 -11   0  18 2733.22 144.773   4
 -11   0  18 3147.36 162.024   7
 -11   0  19-26.9144 41.9365   4
 -11   0  19 26.9224 28.7168   7
 -11   0  20 22.2362 26.9755   4
 -11   0  21 38.6509 30.2199   4
 -11  -1   0 24041.7 1731.42   2
  11   1   0 26151.1 1637.46  11
  11  -1   0 27817.6 1650.58  11
 -11  -1   0 26739.8 607.034   8
  11  -1  -1 898.031 293.352  11
  11   1   1 1036.44 329.202  11
  11  -1   1 890.803 288.910  11
 -11  -1  -1 795.698 312.918   2
 -11  -1   1 1045.69 370.387   2
 -11   1   1 896.139 107.348   5
 -11  -1   1 744.912 111.570   8
 -11  -1  -1 796.046 113.738   8
  11   1  -2 3873.46 651.301  11
  11  -1  -2 3404.37 564.044  11
  11  -1   2 2446.40 472.964  11
  11   1   2 2388.27 498.086  11
 -11  -1  -2 2976.26 637.934   2
 -11  -1   2 2766.40 625.255   2
 -11   1   2 2924.86 185.489   5
 -11  -1   2 2807.25 209.182   8
 -11  -1  -2 2587.77 194.721   8
 -11  -1  -3 6961.95 884.254   2
 -11  -1   3 7159.04 969.902   2
  11   1  -3 8583.21 1009.16  11
  11  -1  -3 7411.48 854.331  11
  11   1   3 7517.69 855.288  11
  11  -1   3 7534.03 869.490  11
 -11   1   3 6880.87 290.195   5
 -11  -1  -3 7276.21 324.811   8
  11  -1  -4 2504.22 505.084  11
  11  -1   4 1888.98 421.074  11
 -11  -1  -4 1411.47 484.857   2
 -11   1   4 1421.07 139.640   5
 -11  -1   4 1876.78 186.266   5
 -11  -1  -4 1474.07 150.394   8
 -11   1   5 3472.34 211.455   5
 -11  -1   5 3320.02 232.274   5
 -11  -1  -5 3621.36 235.495   8
 -11   1   6 15271.6 436.061   5
 -11  -1   6 15339.0 478.040   5
 -11  -1  -6 15863.1 500.189   8
 -11   1   7 932.577 121.963   5
 -11  -1   7 784.728 120.843   5
 -11  -1  -7 876.402 121.865   8
 -11   1   8 3996.85 231.394   5
 -11  -1   8 4306.66 258.161   5
 -11   1   9 1298.51 140.260   5
 -11  -1   9 1381.14 155.732   5
 -11   1  10 4604.21 255.845   5
 -11  -1  10 4835.98 274.195   5
 -11   1  11-5.54025 46.2209   5
 -11  -1  11 4.45270 53.5328   5
 -11   1  12 3586.85 243.376   5
 -11  -1  12 4084.76 258.345   5
 -11   1  13 242.806 70.6125   5
 -11  -1  13 272.366 88.1141   5
 -11   1  14 70.0229 58.4281   5
 -11  -1  14 11.5937 55.7256   5
 -11  -1  15 2619.23 222.629   5
 -11  -1  15 2412.49 186.904   7
 -11  -1  16 91.9511 54.5207   7
 -11  -1  16 149.018 78.1273   5
 -11  -1  17 1459.18 132.231   7
 -11  -1  18 7964.36 279.405   7
 -11  -1  19 24.0239 40.1490   7
 -11  -1  20 670.789 75.1822   4
 -11  -1  20 1011.39 89.9119   7
 -11  -1  21 0.61505 35.5794   4
 -11   2   0 308.517 97.8157   6
 -11  -2   0 1050.60 190.939   8
 -11   2   1 10065.4 365.853   6
 -11   2  -1 10402.0 385.512   6
 -11  -2   1 9574.68 404.612   8
 -11  -2  -1 9709.09 385.074   8
 -11   2   2 5647.28 271.173   6
 -11  -2  -2 5190.85 282.129   8
 -11   2  -3 13717.3 480.486   6
 -11  -2  -3 11442.9 417.959   8
 -11   2  -4 11414.5 424.883   6
 -11  -2   4 10843.3 434.264   5
 -11   2  -5 458.123 120.220   6
 -11  -2   5 318.663 100.436   5
 -11  -2  -5 284.478 80.5230   8
 -11   2  -6 3976.40 256.473   6
 -11  -2   6 3593.68 237.698   5
 -11  -2  -6 3157.85 223.151   8
 -11   2  -7 2256.04 195.134   6
 -11  -2   7 1981.87 179.095   5
 -11  -2  -7 2042.52 184.343   8
 -11   2  -8 1300.80 139.672   6
 -11  -2   8 1196.17 143.208   5
 -11  -2  -8 1560.54 165.752   8
 -11   2  -9 1567.96 154.098   6
 -11  -2   9 1288.16 151.779   5
 -11  -2  -9 1390.23 161.393   8
 -11   2 -10 69.9248 58.9427   6
 -11  -2  10-19.2157 58.9759   5
 -11  -2 -10-28.6326 46.0084   8
 -11   2 -11 3302.72 203.316   6
 -11  -2  11 3083.57 227.549   5
 -11  -2 -11 3303.76 254.975   8
 -11   2 -12 3564.30 202.203   6
 -11  -2  12 3533.55 238.747   5
 -11  -2 -12 3621.44 264.941   8
 -11  -2  13 947.419 133.732   5
 -11  -2 -13 757.478 130.929   8
 -11  -2  14 29.0423 50.8754   5
 -11  -2 -14 27.4577 52.6287   8
 -11  -2  15 83.9963 65.9910   5
 -11  -2 -15 30.8202 53.8760   8
 -11  -2  16 169.648 67.7175   7
 -11  -2  16 198.816 79.4267   5
 -11  -2 -16 113.609 68.2279   8
 -11  -2 -17 1125.87 142.817   8
 -11  -2  17 1204.98 127.514   7
 -11  -2 -18 2352.63 183.735   8
 -11  -2  18 2782.75 167.011   7
 -11  -2 -19 1408.84 125.495   8
 -11  -2  19 1288.59 107.632   7
 -11  -2 -20 7016.68 250.724   8
 -11  -2  20 6828.29 219.262   7
 -11   3   0 9119.60 358.106   6
 -11  -3   0 7239.35 388.569   8
 -11   3   1 531.182 92.0005   6
 -11   3  -1 518.247 99.8399   6
 -11  -3  -1 575.290 136.001   8
 -11   3   2 3507.77 220.633   6
 -11   3  -2 3619.99 223.569   6
 -11  -3  -2 3458.62 235.482   8
 -11   3   3 117.505 57.0578   6
 -11   3  -3 183.973 75.1438   6
 -11  -3   3 60.5447 67.1684   5
 -11  -3  -3 154.448 91.9517   8
 -11   3   4 4541.44 235.360   6
 -11   3  -4 4187.15 247.463   6
 -11  -3   4 4043.47 257.695   5
 -11  -3  -4 4369.39 255.055   8
 -11   3  -5 1168.43 138.187   6
 -11  -3   5 1035.73 136.862   5
 -11  -3  -5 957.800 128.321   8
 -11   3  -6 2057.18 176.590   6
 -11  -3   6 1868.51 170.118   5
 -11  -3  -6 1683.36 166.393   8
 -11   3  -7 539.534 99.6369   6
 -11  -3   7 444.092 95.9028   5
 -11  -3  -7 388.421 84.9656   8
 -11   3  -8 12410.0 412.435   6
 -11  -3   8 12540.3 430.261   5
 -11  -3  -8 12142.4 434.088   8
 -11   3  -9 169.197 72.0695   6
 -11  -3   9 171.553 60.6250   5
 -11  -3  -9 196.945 69.3707   8
 -11   3 -10 3477.26 213.175   6
 -11  -3  10 3465.06 226.324   5
 -11  -3 -10 3414.16 232.686   8
 -11   3 -11 801.285 105.704   6
 -11  -3  11 694.395 112.849   5
 -11  -3 -11 752.956 118.201   8
 -11   3 -12 2325.35 168.967   6
 -11  -3  12 2314.95 183.584   5
 -11  -3 -12 2323.46 190.343   8
 -11   3 -13 72.3584 43.0652   6
 -11  -3  13 12.8145 49.3591   5
 -11  -3 -13 34.3638 48.7871   8
 -11   3 -14 67.4710 47.6466   6
 -11  -3  14 15.6535 50.5190   5
 -11  -3 -14 55.9387 44.6201   8
 -11  -3  15-2.84421 42.5061   5
 -11  -3 -15-9.08457 43.8077   8
 -11  -3 -16 1105.17 119.842   8
 -11  -3  16 1011.13 118.995   7
 -11  -3 -17 1733.25 132.120   8
 -11  -3  17 1796.18 135.747   7
 -11  -3 -18 343.524 59.1360   8
 -11  -3  18 233.939 56.7186   7
 -11  -3 -19 1106.04 87.8086   8
 -11  -3  19 882.668 83.7584   7
 -11   4   0 124.062 59.1281   6
 -11   4   1 2059.78 160.490   6
 -11   4  -1 1927.90 159.260   6
 -11  -4   1 1561.41 165.809   5
 -11   4   2 8.09305 48.9566   6
 -11   4  -2 22.6813 50.6524   6
 -11  -4   2 77.7005 52.7683   5
 -11   4   3 98.2881 50.5081   6
 -11   4  -3 149.702 70.6645   6
 -11  -4   3 82.1943 49.7460   5
 -11   4   4 1544.76 129.338   6
 -11   4  -4 1477.34 148.467   6
 -11  -4   4 1447.67 137.002   5
 -11  -4  -4 1579.60 190.247   8
 -11   4  -5 5177.09 263.460   6
 -11  -4   5 5534.98 258.085   5
 -11  -4  -5 4919.38 288.417   8
 -11   4  -6 385.226 88.9218   6
 -11  -4   6 292.501 70.7735   5
 -11  -4  -6 499.818 101.726   8
 -11   4  -7 384.986 98.6498   6
 -11  -4   7 195.047 62.3159   5
 -11  -4  -7 388.571 91.6966   8
 -11   4  -8 3101.08 194.535   6
 -11  -4   8 2934.36 187.332   5
 -11  -4  -8 2596.07 191.282   8
 -11   4  -9 2794.78 182.404   6
 -11  -4   9 2775.65 176.340   5
 -11  -4  -9 3329.07 212.471   8
 -11   4 -10 4328.71 219.101   6
 -11  -4  10 4155.44 215.275   5
 -11  -4 -10 4273.95 235.015   8
 -11   4 -11 412.768 74.4671   6
 -11  -4  11 389.740 73.3241   5
 -11  -4 -11 405.319 73.8046   8
 -11   4 -12 69.7148 49.1297   6
 -11  -4  12 55.0042 35.9588   5
 -11  -4 -12 32.8670 34.8399   8
 -11   4 -13 1821.94 125.506   6
 -11  -4  13 1507.70 123.129   5
 -11  -4 -13 1671.91 133.728   8
 -11  -4  14 99.5792 51.7894   7
 -11   4 -14 176.382 49.2971   6
 -11  -4  15 157.812 52.0038   7
 -11  -4 -15 153.370 41.4804   8
 -11  -4 -16 1756.68 108.809   8
 -11  -4  16 1826.54 118.331   7
 -11   5   0 1533.87 126.859   6
 -11  -5   0 1186.62 109.433   5
 -11   5   1 42.6993 41.4331   6
 -11   5  -1 8.27279 38.0416   6
 -11  -5   1 180.049 65.2577   5
 -11  -5  -1 178.327 70.4142   5
 -11   5   2 817.453 92.1928   6
 -11   5  -2 816.776 100.315   6
 -11  -5  -2 727.326 94.9923   5
 -11   5   3 207.664 49.8821   6
 -11   5  -3 240.136 62.6205   6
 -11  -5  -3 153.637 60.2982   5
 -11   5  -4 307.850 72.4029   6
 -11   5  -5 187.237 69.6653   6
 -11   5  -6 11238.2 347.960   6
 -11   5  -7 953.020 108.381   6
 -11   5  -8 537.473 81.1511   6
 -11   5  -9 115.069 43.1184   6
 -11   5 -10 1024.71 95.0216   6
 -11   5 -11 38.8123 36.6923   6
 -11  -5  12 153.654 42.9199   7
 -11   5 -12 193.264 44.9946   6
 -11   6   0 1.01869 25.9922   6
 -11   6  -1 6.61771 27.4722   6
 -11   6  -2 747.746 76.8353   6
 -11   6  -3 759.458 79.2983   6
 -11   6  -4 130.073 47.7861   6
 -11   6  -5 582.512 72.1395   6
 -12   0   0 50195.5 821.419   8
 -12   0   1-12.5087 45.2618   8
 -12   0  -1 111.984 40.5985   8
 -12   0   2 688.873 106.085   5
 -12   0  -2 588.428 86.8772   8
 -12   0   3-40.4760 63.6674   5
 -12   0  -3 4.31243 35.1885   8
 -12   0   4 17077.8 488.605   5
 -12   0  -4 18761.0 507.254   8
 -12   0   5-44.3962 49.1778   5
 -12   0  -5-59.7088 53.0223   8
 -12   0   6 5510.77 280.469   5
 -12   0  -6 5689.35 283.353   8
 -12   0   7 17.9930 52.4926   5
 -12   0  -7 19.4564 41.4792   8
 -12   0   8 9202.01 372.941   5
 -12   0  -8 9948.73 389.438   8
 -12   0   9-89.4333 59.8976   5
 -12   0  -9-47.6103 50.9176   8
 -12   0  10 799.332 117.109   5
 -12   0 -10 1017.41 133.121   8
 -12   0  11-24.3961 60.1599   5
 -12   0 -11 49.9885 58.4331   8
 -12   0  12 11413.8 429.849   5
 -12   0  13 3.44832 36.2279   7
 -12   0  13 3.77160 53.0030   5
 -12   0  14 132.682 62.9743   5
 -12   0  14 222.682 59.5953   7
 -12   0  15-7.16766 48.6422   5
 -12   0  15 7.62607 29.1512   7
 -12   0  16 163.048 43.9487   7
 -12   0  17-25.7163 26.6071   7
 -12   0 -18 8108.19 314.871   8
 -12   0  18 8854.20 227.687   7
 -12   0 -19 34.0959 34.9078   8
 -12   1   0 1858.19 271.684   5
 -12  -1   0 2114.48 229.533   8
 -12   1   1 41072.5 702.996   5
 -12  -1  -1 40373.2 770.448   8
 -12  -1   2 794.764 154.348   5
 -12  -1  -2 1073.18 143.438   8
 -12   1   3 1653.11 140.443   5
 -12  -1   3 1745.77 181.212   5
 -12  -1  -3 1830.64 167.800   8
 -12   1   4 3345.63 206.249   5
 -12  -1   4 3390.71 233.896   5
 -12  -1  -4 3373.71 226.701   8
 -12   1   5 5393.11 265.392   5
 -12  -1   5 5188.38 288.957   5
 -12  -1  -5 5468.57 286.938   8
 -12   1   6 1466.86 149.221   5
 -12  -1   6 1606.51 166.109   5
 -12  -1  -6 1512.35 163.446   8
 -12   1   7 11635.6 396.234   5
 -12  -1   7 12091.6 435.228   5
 -12  -1  -7 12597.8 440.392   8
 -12   1   8 176.837 66.9249   5
 -12  -1   8 46.5168 59.8751   5
 -12  -1  -8 123.524 65.5214   8
 -12   1  -8 118.057 57.9655   8
 -12   1   9 4228.07 245.364   5
 -12  -1   9 4366.85 266.435   5
 -12  -1  -9 4501.55 268.251   8
 -12   1  -9 4551.69 245.125   8
 -12   1  10 291.004 76.5437   5
 -12  -1  10 440.175 90.2622   5
 -12   1 -10 510.455 91.8277   8
 -12  -1 -10 456.055 102.333   8
 -12   1  11 9413.08 381.065   5
 -12  -1  11 10598.0 401.514   5
 -12  -1 -11 10810.1 423.288   8
 -12   1 -11 10237.1 388.680   8
 -12   1  12 135.686 63.1044   5
 -12  -1  12 232.172 76.0424   5
 -12  -1 -12 318.611 88.6952   8
 -12   1  13 5207.39 285.547   5
 -12  -1  13 5762.78 307.925   5
 -12  -1 -13 6069.04 326.006   8
 -12  -1  14 4623.54 266.539   5
 -12  -1 -14 4179.09 262.216   8
 -12  -1  14 4326.43 225.606   7
 -12  -1  15-40.4517 43.6812   7
 -12  -1  15 34.3553 55.4105   5
 -12  -1 -15 27.2973 47.9611   8
 -12  -1  16 7139.74 317.625   5
 -12  -1 -16 6892.39 319.584   8
 -12  -1  16 6980.14 251.332   7
 -12  -1 -17 147.443 64.2520   8
 -12  -1  17 147.808 49.1532   7
 -12  -1 -18 590.163 87.4370   8
 -12   1 -18 581.395 79.4541   8
 -12  -1  18 602.408 69.9458   7
 -12   1 -19 1521.24 110.106   8
 -12  -1  19 1573.17 103.085   7
 -12  -2   0 2384.71 220.734   8
 -12  -2  -1 2041.05 254.309   8
 -12  -2   2 13386.8 510.826   5
 -12  -2  -2 17967.6 533.291   8
 -12  -2   3 958.257 143.633   5
 -12  -2  -3 1088.98 147.775   8
 -12  -2   4 919.509 130.787   5
 -12  -2  -4 825.683 122.066   8
 -12   2  -5 978.484 138.466   6
 -12  -2   5 852.784 124.842   5
 -12  -2  -5 908.475 125.339   8
 -12  -2   6 15049.6 483.431   5
 -12  -2  -6 15550.7 485.182   8
 -12  -2   7 166.450 63.7350   5
 -12  -2  -7 258.419 81.8321   8
 -12  -2   8 4850.59 274.156   5
 -12  -2  -8 4931.55 274.344   8
 -12  -2   9 48.5228 53.3349   5
 -12  -2  -9 54.5412 52.9017   8
 -12  -2  10 8053.61 349.781   5
 -12  -2 -10 8125.14 349.776   8
 -12  -2  11 157.994 70.3817   5
 -12  -2 -11 209.648 73.4114   8
 -12  -2  12 1735.19 166.782   5
 -12  -2 -12 2007.53 180.616   8
 -12  -2  13 194.514 73.6622   5
 -12  -2 -13 346.266 83.4303   8
 -12  -2  14 1454.59 158.713   5
 -12  -2 -14 1472.44 147.973   8
 -12  -2  15 1003.03 129.344   5
 -12  -2 -15 1172.26 132.385   8
 -12  -2  15 1064.66 122.230   7
 -12  -2  16 129.774 67.6536   5
 -12  -2 -16 218.569 64.3187   8
 -12  -2  16 134.981 55.6724   7
 -12  -2 -17 1260.18 118.422   8
 -12  -2  17 1147.32 105.222   7
 -12  -2 -18 492.798 73.4064   8
 -12  -2  18 472.952 63.8770   7
 -12   3   0 359.148 89.8105   6
 -12   3  -1 9084.32 346.975   6
 -12  -3   1 5675.88 355.289   5
 -12   3  -2 9397.49 356.517   6
 -12  -3   2 9522.10 393.421   5
 -12  -3  -2 8874.95 438.430   8
 -12   3  -3 10762.2 386.653   6
 -12  -3   3 10659.5 403.600   5
 -12  -3  -3 10489.1 406.879   8
 -12   3  -4 284.507 84.3269   6
 -12  -3   4 343.536 100.928   5
 -12  -3  -4 538.617 121.684   8
 -12   3  -5 296.524 95.5648   6
 -12  -3   5 253.709 79.7622   5
 -12  -3  -5 394.187 102.220   8
 -12   3  -6 4755.54 257.256   6
 -12  -3   6 4712.00 252.462   5
 -12  -3  -6 4476.57 256.215   8
 -12   3  -7 137.814 67.0981   6
 -12  -3   7 103.871 54.4633   5
 -12  -3  -7 140.616 63.4177   8
 -12   3  -8 2458.99 181.339   6
 -12  -3   8 2424.48 181.353   5
 -12  -3  -8 2096.09 173.084   8
 -12   3  -9 3811.36 213.935   6
 -12  -3   9 3666.46 220.316   5
 -12  -3  -9 3964.01 233.114   8
 -12   3 -10 1998.78 153.633   6
 -12  -3  10 1791.21 158.945   5
 -12  -3 -10 1968.35 167.163   8
 -12  -3  11 4075.98 234.293   5
 -12  -3 -11 4068.26 236.357   8
 -12  -3  12 1508.67 147.277   5
 -12  -3 -12 1527.52 143.075   8
 -12  -3  13 2246.79 177.537   5
 -12  -3 -13 2607.12 180.268   8
 -12  -3  14 337.512 84.8588   5
 -12  -3 -14 546.401 83.3925   8
 -12  -3 -15 535.728 77.8857   8
 -12  -3  15 584.911 90.0198   7
 -12  -3 -16 1808.45 124.355   8
 -12  -3  16 1834.99 126.420   7
 -12   4   0 2205.71 158.876   6
 -12  -4   0 2332.58 192.239   5
 -12   4   1 1138.81 113.404   6
 -12   4  -1 1198.26 121.388   6
 -12  -4   1 1273.26 135.469   5
 -12  -4  -1 1045.50 148.550   5
 -12   4  -2 316.076 76.0853   6
 -12  -4   2 296.069 75.5014   5
 -12   4  -3 193.662 79.0023   6
 -12  -4   3 136.344 75.5064   5
 -12   4  -4 12541.3 396.557   6
 -12  -4   4 11970.4 360.539   5
 -12   4  -5 942.243 113.846   6
 -12  -4   5 943.565 110.159   5
 -12   4  -6 2363.09 172.559   6
 -12  -4   6 2079.44 149.548   5
 -12   4  -7 1210.88 128.468   6
 -12  -4   7 1039.02 107.773   5
 -12   4  -8 3875.65 201.866   6
 -12  -4   8 3504.09 188.292   5
 -12  -4  -8 3376.00 229.992   8
 -12   4  -9 823.642 93.8263   6
 -12  -4   9 726.407 90.9773   5
 -12  -4  -9 858.937 116.876   8
 -12   4 -10 1667.76 124.961   6
 -12  -4  10 1537.13 122.588   5
 -12  -4 -10 1548.88 143.534   8
 -12   4 -11 1330.77 107.866   6
 -12  -4  11 1175.46 106.306   5
 -12  -4 -11 1307.65 125.089   8
 -12  -4  12 1779.07 124.297   5
 -12  -4 -12 1797.11 143.987   8
 -12  -4  13 22.3084 37.3141   7
 -12  -4 -13-16.7325 34.2548   8
 -12   5   0 91.6432 42.6379   6
 -12  -5   0 171.581 46.5507   5
 -12   5  -1 714.894 82.0344   6
 -12  -5   1 816.219 75.6393   5
 -12  -5  -1 807.625 79.3747   5
 -12   5  -2 557.547 79.1458   6
 -12  -5   2 589.660 65.6577   5
 -12  -5  -2 669.461 81.7864   5
 -12   5  -3 593.781 81.1561   6
 -12  -5  -3 774.212 78.8356   5
 -12   5  -4 403.307 74.2006   6
 -12  -5  -4 311.722 56.1286   5
 -12   5  -5 278.567 66.3198   6
 -12  -5  -5 333.781 60.4124   5
 -12   5  -6 960.973 97.5354   6
 -12  -5  -6 799.051 84.8691   5
 -12   5  -7 192.144 54.8555   6
 -12  -5  -7 13.7770 33.6989   5
 -12   5  -8 1820.21 116.067   6
 -12  -5  -8 1165.97 102.447   5
 -12   5  -9 51.9554 36.8302   6
 -13   0   0-53.1120 58.6700   5
 -13   0   1 18.6859 57.4650   5
 -13   0  -1 82.9609 56.8648   5
 -13   0   2 8935.58 349.812   5
 -13   0  -2 9916.53 366.130   8
 -13   0   3 16.0581 44.1664   5
 -13   0  -3 0.16368 30.6592   8
 -13   0   4 7476.39 318.407   5
 -13   0  -4 7962.92 313.018   8
 -13   0   5 49.0627 61.2419   5
 -13   0  -5 41.7236 52.5511   8
 -13   0   6 721.050 107.049   5
 -13   0  -6 859.668 104.357   8
 -13   0   7 29.0766 47.2714   5
 -13   0  -7-25.7504 37.3989   8
 -13   0   8 2387.18 191.175   5
 -13   0  -8 2624.69 188.690   8
 -13   0   9 8.18178 51.2335   5
 -13   0  -9 6.84801 31.2409   8
 -13   0  10-19.7543 52.0630   5
 -13   0 -10-6.85776 31.8138   8
 -13   0  11 29.1259 44.6605   5
 -13   0 -11 20.1983 30.8739   8
 -13   0  12 104.765 55.6461   5
 -13   0 -12 107.673 42.4144   8
 -13   0  13-61.4734 49.2673   5
 -13   0 -13-32.6045 39.7603   8
 -13   0  14 793.737 121.035   5
 -13   0 -14 967.957 105.677   8
 -13   0 -15 17.9175 34.8122   8
 -13   0 -16 899.186 92.4391   8
 -13   0 -17 31.8564 29.3267   8
 -13  -1   0 42166.8 862.163   5
 -13   1   1 15594.2 439.086   5
 -13  -1   1 15338.4 514.445   5
 -13  -1  -1 14653.4 512.443   8
 -13   1   2 29242.6 590.043   5
 -13  -1   2 30628.2 704.919   5
 -13  -1  -2 29831.7 672.728   8
 -13   1   3 6076.31 271.799   5
 -13  -1   3 5918.60 305.035   5
 -13  -1  -3 6098.17 301.608   8
 -13   1   4 106.850 50.5721   5
 -13  -1   4 89.9444 57.8560   5
 -13  -1  -4 176.923 57.3422   8
 -13   1   5 1769.55 153.157   5
 -13  -1   5 1814.39 173.347   5
 -13  -1  -5 1964.43 163.490   8
 -13   1   6 3007.22 193.156   5
 -13  -1   6 3144.60 219.699   5
 -13  -1  -6 3203.55 207.239   8
 -13   1   7 13.5100 37.7258   5
 -13  -1   7 2.72739 49.8467   5
 -13  -1  -7 24.9132 40.1785   8
 -13   1   8 3364.31 209.534   5
 -13  -1   8 3661.38 236.599   5
 -13  -1  -8 3736.76 223.628   8
 -13   1   9 571.408 95.1759   5
 -13  -1   9 629.259 104.352   5
 -13  -1  -9 693.080 103.204   8
 -13   1  10 12993.1 411.166   5
 -13  -1  10 13825.5 434.320   5
 -13  -1 -10 14071.1 426.030   8
 -13   1  11 529.566 91.3529   5
 -13  -1  11 540.234 102.316   5
 -13   1 -11 763.099 89.1425   8
 -13  -1 -11 693.377 101.884   8
 -13   1  12 12821.0 400.032   5
 -13  -1  12 13965.0 434.081   5
 -13   1 -12 13777.8 360.195   8
 -13  -1 -12 14158.9 417.941   8
 -13  -1  13 3375.02 222.844   5
 -13   1 -13 3425.12 176.006   8
 -13  -1 -13 3540.14 209.993   8
 -13  -1  13 3195.64 183.840   7
 -13  -1  14 10592.3 371.700   5
 -13   1 -14 9838.82 287.104   8
 -13  -1 -14 10362.6 341.803   8
 -13  -1  14 10340.6 297.192   7
 -13  -1  15 277.214 75.2214   5
 -13   1 -15 225.064 45.1481   8
 -13  -1 -15 295.004 63.5805   8
 -13  -1  15 221.191 49.3730   7
 -13   1 -16 3883.84 160.627   8
 -13  -1 -16 4330.83 200.205   8
 -13  -1  16 3951.80 156.402   7
 -13   1 -17 1194.48 79.2307   8
 -13  -1  17 1120.84 77.6959   7
 -13  -2   0 106.770 151.653   5
 -13  -2   1 4650.16 275.499   5
 -13  -2   2 1782.34 178.326   5
 -13  -2  -2 1730.43 226.756   8
 -13  -2   3 4360.42 257.842   5
 -13  -2  -3 3777.04 261.106   8
 -13  -2   4 102.182 61.4568   5
 -13  -2  -4 123.771 74.5614   8
 -13  -2   5 26.5034 52.8076   5
 -13  -2  -5 70.1257 43.1519   8
 -13  -2   6 126.765 64.9412   5
 -13  -2  -6 125.057 61.5141   8
 -13  -2   7 14.5347 47.9891   5
 -13  -2  -7 57.3488 47.6679   8
 -13  -2   8 49.3036 55.2916   5
 -13  -2  -8 62.0350 49.8427   8
 -13  -2   9 1001.72 123.567   5
 -13  -2  -9 1083.94 123.290   8
 -13  -2  10 125.395 66.9653   5
 -13  -2 -10 283.850 74.1507   8
 -13  -2  11 2316.25 184.215   5
 -13  -2 -11 2344.82 175.372   8
 -13  -2  12 596.015 99.7589   5
 -13  -2 -12 601.589 90.3233   8
 -13  -2  13 1587.59 156.951   5
 -13  -2 -13 1790.73 144.157   8
 -13  -2  14 176.775 57.2021   7
 -13  -2  14 145.344 63.4291   5
 -13  -2 -14 232.928 60.1436   8
 -13  -2 -15 1038.36 104.082   8
 -13  -2  15 930.893 93.3720   7
 -13  -2 -16 670.427 77.4378   8
 -13  -3   0 7691.73 330.290   5
 -13  -3   1 1318.30 177.432   5
 -13  -3  -1 1291.13 193.304   5
 -13  -3   2 1081.01 139.943   5
 -13  -3   3 4566.52 255.270   5
 -13  -3   4 29008.2 595.947   5
 -13  -3   5 1217.61 136.278   5
 -13  -3  -5 923.723 147.374   8
 -13  -3   6 837.941 105.497   5
 -13  -3  -6 795.354 121.287   8
 -13  -3   7 2121.31 161.880   5
 -13  -3  -7 2292.03 184.274   8
 -13  -3   8 16148.4 429.776   5
 -13  -3  -8 15914.6 449.569   8
 -13  -3   9 38.8246 46.5313   5
 -13  -3  -9 153.429 65.0812   8
 -13  -3  10 3941.04 213.517   5
 -13  -3 -10 4368.01 224.636   8
 -13  -3  11 1075.72 118.278   5
 -13  -3 -11 1171.45 116.959   8
 -13  -3  12 2128.09 160.451   5
 -13  -3 -12 2695.71 168.795   8
 -13  -3  13 1215.66 119.945   5
 -13  -3  13 1101.67 108.969   7
 -13  -4   0 2195.08 177.110   5
 -13  -4   1 8445.35 283.304   5
 -13  -4  -1 8998.14 297.733   5
 -13  -4   2 4898.47 222.398   5
 -13  -4  -2 5410.69 245.689   5
 -13  -4  -3 760.874 113.622   5
 -13  -4   3 288.160 59.7728   5
 -13  -4   4 119.170 48.3132   5
 -13  -4  -4 80.4482 56.0548   5
 -13  -4   5 2159.54 137.379   5
 -13  -4   6 2810.14 156.690   5
 -13  -4   7 5227.89 206.951   5
 -13  -4   8 1050.18 94.7471   5
 -13  -4   9 551.477 64.6670   5
 -13  -4  10 313.398 54.0005   5
 -14   0   0 844.473 102.608   5
 -14   0   1 61.4503 68.7522   5
 -14   0  -1 104.731 88.8653   5
 -14   0   2 4534.02 236.263   5
 -14   0  -2 4776.30 240.363   5
 -14   0  -3 88.9945 148.640   5
 -14   0   3-8.61886 61.2104   5
 -14   0   4 17302.8 458.654   5
 -14   0  -4 18167.0 469.930   5
 -14   0  -5 60.6376 98.0589   5
 -14   0   5 35.7379 60.0246   5
 -14   0  -5-3.72364 27.6370   8
 -14   0   6 4838.77 242.843   5
 -14   0  -6 4434.99 217.753   8
 -14   0   7 35.3770 51.5811   5
 -14   0  -7 55.2020 35.0107   8
 -14   0   8 99.5736 52.1285   5
 -14   0  -8 249.947 54.7981   8
 -14   0   9 39.0687 51.7908   5
 -14   0  -9 1.25970 32.5965   8
 -14   0  10 2848.63 195.587   5
 -14   0 -10 3297.55 172.038   8
 -14   0  11 1.37551 47.2718   5
 -14   0 -11-2.07598 24.8692   8
 -14   0  12 819.537 120.049   5
 -14   0 -12 1288.98 102.863   8
 -14   0 -13 64.7127 30.4067   8
 -14   0 -14 9420.25 249.773   8
 -14  -1   0 75.0941 92.6984   5
 -14  -1   1 1042.31 131.067   5
 -14  -1  -1 995.088 131.322   5
 -14  -1   2 925.792 119.240   5
 -14  -1  -2 855.265 131.635   5
 -14  -1   3 303.385 76.7920   5
 -14  -1  -3 218.773 88.3263   5
 -14  -1   4 527.009 94.6852   5
 -14  -1  -4 375.933 100.268   8
 -14   1   5 1688.70 134.948   5
 -14  -1   5 1605.42 148.925   5
 -14  -1  -5 1621.48 152.380   8
 -14   1   6 369.563 69.4135   5
 -14  -1   6 287.905 77.8167   5
 -14  -1  -6 445.885 86.2870   8
 -14   1   7 3777.30 202.822   5
 -14  -1   7 3902.27 222.085   5
 -14  -1  -7 3730.84 207.935   8
 -14   1   8 3739.25 195.836   5
 -14  -1   8 4034.50 219.300   5
 -14  -1  -8 3732.03 200.656   8
 -14   1   9 308.869 64.2961   5
 -14  -1   9 363.719 82.0666   5
 -14  -1  -9 366.028 67.7364   8
 -14   1  10 52.1236 38.5717   5
 -14  -1  10-18.6919 50.2508   5
 -14  -1 -10 46.8824 37.6454   8
 -14  -1  11 68.9233 39.7944   7
 -14  -1  11 121.803 54.8087   5
 -14  -1 -11 94.8873 43.9609   8
 -14  -1  12 693.191 96.7108   5
 -14  -1 -12 842.989 89.9102   8
 -14  -1  12 705.142 71.0842   7
 -14  -1  13 334.677 79.9414   5
 -14  -1 -13 475.347 67.6288   8
 -14  -1  13 432.216 54.3114   7
 -14  -1 -14 2470.47 135.745   8
 -14  -2   0 430.108 83.6406   5
 -14  -2   1 402.379 122.874   5
 -14  -2  -1 483.634 199.472   5
 -14  -2   2 9419.91 336.764   5
 -14  -2  -2 9683.87 361.681   5
 -14  -2   3 1309.83 155.326   5
 -14  -2  -3 1436.10 223.256   5
 -14  -2   4 9471.85 336.683   5
 -14  -2   5 0.42243 44.7075   5
 -14  -2   6 2581.71 173.596   5
 -14  -2  -6 2066.40 175.600   8
 -14  -2   7 296.247 71.1965   5
 -14  -2  -7 206.230 58.2261   8
 -14  -2   8 4767.60 230.421   5
 -14  -2  -8 4673.69 232.017   8
 -14  -2   9 36.3899 43.2165   5
 -14  -2  -9 62.2293 46.8527   8
 -14  -2  10 1499.84 130.096   5
 -14  -2 -10 1464.95 124.373   8
 -14  -2  11 2.30377 40.7173   5
 -14  -2 -11-1.98774 35.2950   8
 -14  -2  12 365.151 59.7266   7
 -14  -2  12 371.562 75.5182   5
 -14  -2 -12 416.235 67.0113   8
 -14  -3   0 163.876 67.5258   5
 -14  -3   1 697.452 93.5874   5
 -14  -3  -1 732.734 93.6031   5
 -14  -3   2 888.336 107.434   5
 -14  -3  -2 1206.26 130.731   5
 -14  -3   3 2198.91 160.291   5
 -14  -3  -3 2314.94 169.490   5
 -14  -3   4 2215.16 149.203   5
 -14  -3  -4 1934.93 158.532   5
 -14  -3   5 333.796 64.7120   5
 -14  -3  -5 268.442 71.8601   5
 -14  -3   6 552.037 75.5259   5
 -14  -3   7 1066.33 101.238   5
 -14  -3   8 862.007 94.5177   5
 -14  -3   9 239.970 59.1757   5
 -14  -4   0 7102.84 221.563   5
 -14  -4   1 1074.76 116.696   5
 -14  -4  -1 632.291 119.501   5
 -14  -4   2 207.504 40.9315   5
 -14  -4  -2 301.329 48.5512   5
 -14  -4   3 375.316 66.3683   5
 -14  -4  -3 848.783 105.437   5
 -15   0   0-40.2599 40.2354   5
 -15   0  -1 66.7773 96.0059   5
 -15   0   1 49.0765 66.8984   5
 -15   0   2 3626.75 183.145   5
 -15   0  -2 3740.07 178.292   5
 -15   0  -3-4.93663 70.8419   5
 -15   0   3 113.900 59.1627   5
 -15   0   4 1454.88 115.625   5
 -15   0  -4 1467.61 107.911   5
 -15   0   5 19.5570 35.9744   5
 -15   0  -5-1.06892 30.7930   5
 -15   0   6 2441.21 155.685   5
 -15   0  -6 2305.46 131.866   5
 -15   0   7 9.38962 36.2469   5
 -15   0   8 93.4656 36.3961   5
 -15   0   9 19.0818 35.1804   5
 -15   0  10 1977.39 136.179   5
 -15  -1   0 3178.13 178.687   5
 -15  -1   1 1736.15 142.235   5
 -15  -1  -1 1927.65 150.587   5
 -15  -1   2 1629.52 137.151   5
 -15  -1  -2 1917.17 145.689   5
 -15  -1   3 1575.02 133.312   5
 -15  -1  -3 1906.12 142.940   5
 -15  -1   4 2235.54 151.906   5
 -15  -1  -4 2610.44 159.825   5
 -15  -1   5 1736.85 135.993   5
 -15  -1  -5 1743.42 128.711   5
 -15  -1   6 248.542 66.1700   5
 -15  -1  -6 348.781 62.5152   5
 -15  -1   7 1335.21 123.759   5
 -15  -1  -7 1368.04 112.783   5
 -15  -1   8 3190.77 179.011   5
 -15  -1  -8 3002.60 163.368   5
 -15  -1   9 785.452 95.2444   5
 -15  -1  -9 690.456 81.3008   5
 -15  -2   0 268.720 84.0110   5
 -15  -2   1 1703.68 129.784   5
 -15  -2  -1 1900.13 140.593   5
 -15  -2   2 1780.64 134.354   5
 -15  -2  -2 2200.07 157.846   5
 -15  -2   3 2540.79 160.022   5
 -15  -2  -3 2840.47 165.441   5
 -15  -2   4 898.516 101.329   5
 -15  -2  -4 940.776 101.468   5
 -15  -2   5 86.5104 42.8771   5
 -15  -2  -5 93.4405 44.3692   5
 -15  -2   6 666.154 80.9242   5
 -15  -2  -6 704.909 83.6371   5
 -15  -2   7 1557.51 122.863   5
 -15  -2  -7 1686.78 125.383   5
   0   0   0    0.00    0.00   0
;
_shelx_hkl_checksum     57263
_shelx_res_file
;
    shelx.res created by SHELXL-2014/7
TITL xs0054a in Pbcn
CELL  1.54178  13.3417   7.1030  25.1418   90.000   90.000   90.000
ZERR     8.00   0.0008   0.0005   0.0018    0.000    0.000    0.000
LATT   1
SYMM  1/2 - X, 1/2 - Y, 1/2 + Z
SYMM  - X,   Y, 1/2 - Z
SYMM  1/2 + X, 1/2 - Y, - Z
SFAC  C    H    N    CL
UNIT  120 80 8 8
MERG   2
OMIT    -2.00 134.50
EADP  C12 C12'
EADP  C11 C11'
EADP  C10 C10'
EADP  C9 C9'
EADP  C14 C14'
EADP  C13 C13'
EADP  C8 C8'
EADP  C7 C7'
EADP  C15 C15'
EADP  C1 C1'
EADP  C2 C2'
EADP  C3 C3'
EADP  C4 C4'
EADP  C5 C5'
EADP  C6 C6'
EADP  N2 N2'
FLAT  0.005 C12' > C13'
CONF C8 C7 C15 N2
CONF C1 C7 C15 N2
FMAP   2
PLAN   10
ACTA
HTAB    2.00000
BOND
BOND   $H
CONF
WPDB   1
L.S.   6
TEMP  -173.00
WGHT    0.044100    2.566900
FVAR       3.68588   0.85982
PART    1
CL1   4    0.346671    0.492682    0.744934    21.00000    0.02622    0.05346 =
         0.03087   -0.01108    0.00025    0.00392
C12   1    0.346842    0.403976    0.680212    21.00000    0.02697    0.02517 =
         0.02515   -0.00392    0.00217    0.00031
C11   1    0.258510    0.406655    0.650416    21.00000    0.01523    0.02277 =
         0.03733    0.00005    0.00252    0.00162
AFIX  43
H11   2    0.197500    0.450551    0.665442    21.00000   -1.20000
AFIX   0
C10   1    0.262339    0.344133    0.598858    21.00000    0.01331    0.02212 =
         0.03358    0.00206   -0.00157   -0.00060
AFIX  43
H10   2    0.203064    0.347507    0.577943    21.00000   -1.20000
AFIX   0
C9    1    0.350714    0.275566    0.576086    21.00000    0.01327    0.01507 =
         0.03485    0.00386   -0.00092   -0.00332
C14   1    0.436896    0.265051    0.608178    21.00000    0.01449    0.02305 =
         0.03392    0.00000    0.00241    0.00256
AFIX  43
H14   2    0.496940    0.213527    0.594013    21.00000   -1.20000
AFIX   0
C13   1    0.435148    0.328862    0.660082    21.00000    0.01677    0.02517 =
         0.03350    0.00129   -0.00249   -0.00122
AFIX  43
H13   2    0.493455    0.321472    0.681670    21.00000   -1.20000
AFIX   0
C8    1    0.346716    0.215024    0.520535    21.00000    0.01368    0.01629 =
         0.03620    0.00334   -0.00041    0.00013
AFIX  43
H8    2    0.283089    0.172206    0.508644    21.00000   -1.20000
AFIX   0
C7    1    0.419944    0.211153    0.483869    21.00000    0.01303    0.01594 =
         0.03360    0.00343   -0.00104    0.00099
C15   1    0.520018    0.272893    0.496724    21.00000    0.01785    0.01995 =
         0.02899    0.00185    0.00221    0.00217
C1    1    0.405207    0.154722    0.427609    21.00000    0.01342    0.01969 =
         0.03316    0.00214   -0.00084    0.00209
C2    1    0.326895    0.034015    0.412804    21.00000    0.01905    0.01951 =
         0.03439    0.00253    0.00064   -0.00126
AFIX  43
H2    2    0.282693   -0.013566    0.439202    21.00000   -1.20000
AFIX   0
C3    1    0.313319   -0.016497    0.360200    21.00000    0.02504    0.02786 =
         0.03548    0.00168   -0.00457   -0.00254
AFIX  43
H3    2    0.259533   -0.097588    0.350806    21.00000   -1.20000
AFIX   0
C4    1    0.377576    0.050114    0.320818    21.00000    0.03028    0.03554 =
         0.02889    0.00135   -0.00265    0.00334
AFIX  43
H4    2    0.368517    0.013975    0.284757    21.00000   -1.20000
AFIX   0
C5    1    0.455208    0.170393    0.335165    21.00000    0.02686    0.03461 =
         0.03426    0.00590    0.00211    0.00201
AFIX  43
H5    2    0.498926    0.218144    0.308565    21.00000   -1.20000
AFIX   0
C6    1    0.469549    0.221394    0.387762    21.00000    0.01733    0.02284 =
         0.03722    0.00513    0.00086   -0.00037
AFIX  43
H6    2    0.523520    0.302362    0.396939    21.00000   -1.20000
AFIX   0
N2    3    0.600336    0.321905    0.505066    21.00000    0.01630    0.02774 =
         0.03861   -0.00037   -0.00003    0.00050
PART    2
SAME  CL1 > N2
CL1'  4    0.421095   -0.002135    0.267118   -21.00000    0.04223    0.03573 =
         0.02867   -0.00181    0.00316    0.00291
C12'  1    0.395462    0.065283    0.332028   -21.00000    0.02697    0.02517 =
         0.02515   -0.00392    0.00217    0.00031
C11'  1    0.321254   -0.030642    0.360530   -21.00000    0.01523    0.02277 =
         0.03733    0.00005    0.00252    0.00162
AFIX  43
H11'  2    0.280773   -0.123294    0.343763   -21.00000   -1.20000
AFIX   0
C10'  1    0.308437    0.012282    0.413131   -21.00000    0.01331    0.02212 =
         0.03358    0.00206   -0.00157   -0.00060
AFIX  43
H10'  2    0.258383   -0.051626    0.433037   -21.00000   -1.20000
AFIX   0
C9'   1    0.367328    0.147761    0.438016   -21.00000    0.01327    0.01507 =
         0.03485    0.00386   -0.00092   -0.00332
C14'  1    0.440168    0.239637    0.408346   -21.00000    0.01449    0.02305 =
         0.03392    0.00000    0.00241    0.00256
AFIX  43
H14'  2    0.480551    0.332081    0.425270   -21.00000   -1.20000
AFIX   0
C13'  1    0.456152    0.201614    0.355052   -21.00000    0.01677    0.02517 =
         0.03350    0.00129   -0.00249   -0.00122
AFIX  43
H13'  2    0.506204    0.265642    0.335175   -21.00000   -1.20000
AFIX   0
C8'   1    0.349089    0.191557    0.494195   -21.00000    0.01368    0.01629 =
         0.03620    0.00334   -0.00041    0.00013
AFIX  43
H8'   2    0.281727    0.174369    0.505437   -21.00000   -1.20000
AFIX   0
C7'   1    0.411114    0.251362    0.532073   -21.00000    0.01303    0.01594 =
         0.03360    0.00343   -0.00104    0.00099
C15'  1    0.516468    0.280656    0.521040   -21.00000    0.01785    0.01995 =
         0.02899    0.00185    0.00221    0.00217
C1'   1    0.380981    0.294326    0.587518   -21.00000    0.01342    0.01969 =
         0.03316    0.00214   -0.00084    0.00209
C2'   1    0.283666    0.357332    0.600288   -21.00000    0.01905    0.01951 =
         0.03439    0.00253    0.00064   -0.00126
AFIX  43
H2'   2    0.231454    0.351483    0.574649   -21.00000   -1.20000
AFIX   0
C3'   1    0.265023    0.428665    0.651294   -21.00000    0.02504    0.02786 =
         0.03548    0.00168   -0.00457   -0.00254
AFIX  43
H3'   2    0.206562    0.502508    0.656782   -21.00000   -1.20000
AFIX   0
C4'   1    0.329259    0.395608    0.694824   -21.00000    0.03028    0.03554 =
         0.02889    0.00135   -0.00265    0.00334
AFIX  43
H4'   2    0.310262    0.422266    0.730453   -21.00000   -1.20000
AFIX   0
C5'   1    0.421489    0.321901    0.681926   -21.00000    0.02686    0.03461 =
         0.03426    0.00590    0.00211    0.00201
AFIX  43
H5'   2    0.468413    0.294601    0.709280   -21.00000   -1.20000
AFIX   0
C6'   1    0.446121    0.287624    0.629960   -21.00000    0.01733    0.02284 =
         0.03722    0.00513    0.00086   -0.00037
AFIX  43
H6'   2    0.513955    0.256557    0.622546   -21.00000   -1.20000
AFIX   0
N2'   3    0.598455    0.322568    0.513853   -21.00000    0.01630    0.02774 =
         0.03861   -0.00037   -0.00003    0.00050
HKLF 4
REM  xs0054a in Pbcn
REM R1 =  0.0499 for    1930 Fo > 4sig(Fo)  and  0.0549 for all    2132 data
REM    212 parameters refined using     44 restraints
END
WGHT      0.0441      2.5669
REM No hydrogen bonds found for HTAB generation
REM Highest difference peak  0.281,  deepest hole -0.201,  1-sigma level  0.054
Q1    1   0.3502  0.4701  0.7125  11.00000  0.05    0.28
Q2    1   0.3216  0.6155  0.7455  11.00000  0.05    0.27
Q3    1   0.4006  0.3983  0.4915  11.00000  0.05    0.26
Q4    1   0.1559  0.3020  0.5718  11.00000  0.05    0.25
Q5    1   0.5683  0.4042  0.3362  11.00000  0.05    0.24
Q6    1   0.3832  0.2798  0.4976  11.00000  0.05    0.23
Q7    1   0.4446 -0.1067  0.3381  11.00000  0.05    0.22
Q8    1   0.5820  0.1737  0.6693  11.00000  0.05    0.22
Q9    1   0.1515  0.1286  0.5770  11.00000  0.05    0.21
Q10   1   0.3623 -0.0226  0.3483  11.00000  0.05    0.20
;
_shelx_res_checksum     70462
data_Global
_journal_date_recd_electronic     2019-02-21
_journal_date_accepted     2019-03-16
_journal_name_full     'Acta Crystallographica, Section E'
_journal_year     2019
_journal_volume     75
_journal_issue      4
_journal_page_first     499
_journal_page_last     505
_journal_paper_category     GO
_journal_paper_doi     10.1107/S2056989019003694
_journal_coeditor_code     SU5483
_publ_contact_author_name     'Subbiah Thamotharan'
_publ_contact_author_address
;
Department of Bioinformatics
School of Chemical and Biotechnology
SASTRA Deemed University
Thanjavur 613 401
India
;
_publ_contact_author_email
;
thamu@scbt.sastra.edu
;
_publ_contact_author_fax     ?
_publ_contact_author_phone     ?
_publ_section_title
;
Quantitative analysis of weak noncovalent interactions in
(<i>Z</i>)-3-(4-chlorophenyl)-2-phenylacrylonitrile: insights from
<i>PIXEL</i> and Hirshfeld surface analysis
;
_publ_section_title_footnote     .
loop_
    _publ_author_name
    _publ_author_footnote
    _publ_author_address
    'Udayakumar, Mani' .
;
Biomolecular Crystallography Laboratory
Department of Bioinformatics
School of Chemical and Biotechnology
SASTRA Deemed University
Thanjavur 613 401
India
;
    'Cer\'on, Margarita' .
;
Unidad de Pol\'imeros y Electr\'onica Org\'anica
Instituto de Ciencias
Benem\'erita Universidad Aut\'onoma de Puebla
Val3-Ecocampus Valsequillo
Independencia O2 Sur 50
San Pedro Zacachimalpa
Puebla
CP 72960
Mexico
;
    'Ceballos, Paulina' .
;
Unidad de Pol\'imeros y Electr\'onica Org\'anica
Instituto de Ciencias
Benem\'erita Universidad Aut\'onoma de Puebla
Val3-Ecocampus Valsequillo
Independencia O2 Sur 50
San Pedro Zacachimalpa
Puebla
CP 72960
Mexico
;
    'Percino, Judith' .
;
Unidad de Pol\'imeros y Electr\'onica Org\'anica
Instituto de Ciencias
Benem\'erita Universidad Aut\'onoma de Puebla
Val3-Ecocampus Valsequillo
Independencia O2 Sur 50
San Pedro Zacachimalpa
Puebla
CP 72960
Mexico
;
    'Thamotharan, Subbiah' .
;
Biomolecular Crystallography Laboratory
Department of Bioinformatics
School of Chemical and Biotechnology
SASTRA Deemed University
Thanjavur 613 401
India
;
_publ_section_synopsis
;
The crystal and molecular structures of
(<i>Z</i>)-3-(4-chlorophenyl)-2-phenylacrylonitrile are reported and the weak
noncovalent interactions present in the crystal structure have been
investigated.
;
