# Supplementary material for: Qu­anti­tative analysis of weak non-covalent inter­actions in (Z)-3-(4-chloro­phen­yl)-2-phenyl­acrylo­nitrile: insights from PIXEL and Hirshfeld surface analysis
Source: Acta Crystallogr E Crystallogr Commun. 2019 Mar 26;75(Pt 4):499–505. doi: 10.1107/S2056989019003694 (PMC6509683; doi:10.1107/S2056989019003694)
Supplement: Supplementary file 2 [file e-75-00499-Isup2.hkl]

data_I                                                                          
_shelx_title ' xs0054a in Pbcn'                                                 
_shelx_refln_list_code          4                                               
_shelx_F_calc_maximum      268.37                                               
_exptl_crystal_F_000       992.00                                               
_reflns_d_resolution_high  0.8359                                               
                                                                                
loop_                                                                           
 _space_group_symop_operation_xyz                                               
 'x, y, z'                                                                      
 '-x+1/2, -y+1/2, z+1/2'                                                        
 '-x, y, -z+1/2'                                                                
 'x+1/2, -y+1/2, -z'                                                            
 '-x, -y, -z'                                                                   
 'x-1/2, y-1/2, -z-1/2'                                                         
 'x, -y, z-1/2'                                                                 
 '-x-1/2, y-1/2, z'                                                             
                                                                                
_cell_length_a    13.3417                                                       
_cell_length_b     7.1030                                                       
_cell_length_c    25.1418                                                       
_cell_angle_alpha  90.000                                                       
_cell_angle_beta   90.000                                                       
_cell_angle_gamma  90.000                                                       
                                                                                
_shelx_F_squared_multiplier     1.000                                           
                                                                                
loop_                                                                           
 _refln_index_h                                                                 
 _refln_index_k                                                                 
 _refln_index_l                                                                 
 _refln_F_squared_calc                                                          
 _refln_F_squared_meas                                                          
 _refln_F_squared_sigma                                                         
 _refln_observed_status                                                         
   2   0   0        242.04        229.88         8.62 o                         
   4   0   0      12946.51      14072.69       258.58 o                         
   6   0   0        922.68        881.07        61.79 o                         
   8   0   0         14.11         18.10        11.48 o                         
  10   0   0       6046.63       5967.54       512.83 o                         
  12   0   0       3450.01       3694.73        60.46 o                         
  14   0   0         67.95         62.16         7.55 o                         
   1   1   0         63.71         57.96         3.17 o                         
   3   1   0        760.33        758.71        16.39 o                         
   5   1   0          5.97          4.83         2.37 o                         
   7   1   0       3590.17       3552.20       119.47 o                         
   9   1   0        496.51        522.65        34.22 o                         
  11   1   0       1890.00       1956.24        46.37 o                         
  13   1   0       3666.50       3103.76        63.46 o                         
  15   1   0        185.34        233.93        13.15 o                         
   0   2   0       4503.37       4661.69        64.09 o                         
   2   2   0      41244.85      41199.29       216.84 o                         
   4   2   0       5566.28       5597.94        78.95 o                         
   6   2   0       6709.17       7316.97        88.93 o                         
   8   2   0          7.81          6.92         4.07 o                         
  10   2   0        169.33        180.59         8.82 o                         
  12   2   0        190.94        175.53        16.25 o                         
  14   2   0         42.42         31.66         6.16 o                         
   1   3   0         72.10         58.41         7.09 o                         
   3   3   0         25.62         23.27         8.01 o                         
   5   3   0         11.86         22.09         7.74 o                         
   7   3   0       3061.03       3021.26        70.75 o                         
   9   3   0       1082.88       1157.68        36.57 o                         
  11   3   0        651.21        615.53        69.20 o                         
  13   3   0        485.38        566.16        24.31 o                         
   0   4   0      11768.82      11803.69       156.01 o                         
   2   4   0        673.69        615.80        29.73 o                         
   4   4   0       2294.59       2350.40        60.06 o                         
   6   4   0       6329.15       6325.51       262.85 o                         
   8   4   0        680.56        677.16        22.34 o                         
  10   4   0        758.90        777.74        27.66 o                         
  12   4   0        158.93        166.27         9.01 o                         
  14   4   0        515.23        522.82        16.31 o                         
   1   5   0         10.16          8.72         5.49 o                         
   3   5   0          9.41         17.92         7.06 o                         
   5   5   0        392.43        392.66        13.37 o                         
   7   5   0        749.55        828.66        74.83 o                         
   9   5   0         16.66         20.83         5.23 o                         
  11   5   0         99.63         99.88        12.78 o                         
   0   6   0       1748.06       1940.92        72.85 o                         
   2   6   0         58.77        114.10        13.77 o                         
   4   6   0        758.04        772.94        22.53 o                         
   6   6   0         45.77         18.60        15.75 o                         
   8   6   0        261.10        202.59        13.64 o                         
  10   6   0         47.77         42.45         5.47 o                         
   3   7   0        131.65        155.29        14.14 o                         
   5   7   0          9.71         10.65         4.61 o                         
   7   7   0        117.47        103.52         8.51 o                         
   9   7   0         55.94         71.98         5.04 o                         
   0   8   0         54.06         68.24         7.65 o                         
   2   8   0         62.04         38.60         5.53 o                         
   4   8   0          0.83          7.67         2.49 o                         
   1   1   1         47.86         31.45         2.37 o                         
   2   1   1      25013.59      20096.91        76.92 o                         
   3   1   1       3039.90       2702.96        33.08 o                         
   4   1   1        582.86        544.78        11.21 o                         
   5   1   1          5.12          5.04         1.63 o                         
   6   1   1        326.64        316.13        10.64 o                         
   7   1   1         89.55         89.90         8.03 o                         
   8   1   1        372.90        321.67        22.54 o                         
   9   1   1        199.92        161.87        15.16 o                         
  10   1   1        460.37        444.07        10.69 o                         
  11   1   1         54.33         61.90         4.29 o                         
  12   1   1       3027.15       3000.05        38.22 o                         
  13   1   1       1109.34       1122.38        20.60 o                         
  14   1   1         78.08         75.03         6.83 o                         
  15   1   1         95.99        134.81         7.61 o                         
   0   2   1      33929.94      30001.51       356.81 o                         
   1   2   1          2.11          8.24         1.53 o                         
   2   2   1          7.62         37.40         2.79 o                         
   3   2   1      11180.87      10335.82       111.85 o                         
   4   2   1         38.43         33.50         3.98 o                         
   5   2   1        371.27        326.12        12.05 o                         
   6   2   1        384.72        380.00        14.31 o                         
   7   2   1          4.80          3.30         2.69 o                         
   8   2   1         25.21         26.01         5.25 o                         
   9   2   1        372.69        324.03        19.09 o                         
  10   2   1        956.95        958.58        14.99 o                         
  11   2   1        741.38        733.10        14.15 o                         
  12   2   1         83.17        150.24        18.72 o                         
  13   2   1        309.11        342.28        20.28 o                         
  14   2   1         15.89         31.78         7.70 o                         
  15   2   1        113.24        132.45         7.23 o                         
   1   3   1          8.00          6.31         2.24 o                         
   2   3   1       1030.05       1011.24        19.55 o                         
   3   3   1          2.24          5.63         2.21 o                         
   4   3   1        409.28        395.46        17.48 o                         
   5   3   1       1128.86       1110.13        29.41 o                         
   6   3   1         30.83         25.94         5.92 o                         
   7   3   1         24.34         20.26         5.61 o                         
   8   3   1        132.58        136.81        15.45 o                         
   9   3   1         21.26         28.90         4.64 o                         
  10   3   1        503.88        513.16        13.21 o                         
  11   3   1         23.98         39.45         4.46 o                         
  12   3   1        645.18        574.99       125.44 o                         
  13   3   1         80.63         96.13         9.62 o                         
  14   3   1         47.15         52.67         4.87 o                         
   0   4   1        193.04        241.73        16.02 o                         
   1   4   1        633.30        636.03        17.90 o                         
   2   4   1       1847.89       1923.07        37.16 o                         
   3   4   1       1426.13       1589.98        34.40 o                         
   4   4   1        595.91        626.09        22.03 o                         
   5   4   1        202.04        255.99        17.19 o                         
   6   4   1        553.44        596.44        25.11 o                         
   7   4   1         32.94         36.59         4.15 o                         
   8   4   1        630.87        648.49        28.20 o                         
   9   4   1          0.84          1.74         1.91 o                         
  10   4   1          0.29         12.59         4.11 o                         
  11   4   1        143.47        138.35         9.48 o                         
  12   4   1         80.43         86.33         4.70 o                         
  13   4   1        544.89        641.61        20.34 o                         
  14   4   1          4.29         67.40        16.28 o                         
   1   5   1          8.86          5.45         3.21 o                         
   2   5   1        608.20        655.52        24.94 o                         
   3   5   1         43.91         33.28         7.37 o                         
   4   5   1          8.55         13.64         4.76 o                         
   5   5   1          3.44         17.15         8.97 o                         
   6   5   1        255.51        303.91        16.06 o                         
   7   5   1          9.23         29.60         5.12 o                         
   8   5   1        107.74        120.86        11.48 o                         
   9   5   1        201.36        221.08        10.64 o                         
  10   5   1        179.24        186.22        10.45 o                         
  11   5   1          3.49          6.02         3.27 o                         
  12   5   1         54.59         57.76         3.35 o                         
   0   6   1        493.28        493.40        45.60 o                         
   1   6   1        475.10        523.65        10.43 o                         
   2   6   1        208.71        235.95        11.60 o                         
   3   6   1        106.53        102.83         7.93 o                         
   4   6   1        116.58        151.08         9.55 o                         
   5   6   1         44.89         69.88         6.16 o                         
   6   6   1         55.61         69.00        10.69 o                         
   7   6   1         61.50         63.37         6.20 o                         
   8   6   1          9.36         13.65         3.09 o                         
   9   6   1         99.40         99.72         6.31 o                         
  10   6   1         75.77         86.12        13.14 o                         
  11   6   1          0.06          0.49         2.02 o                         
   1   7   1         44.11         -4.55         4.55 o                         
   2   7   1         12.66         16.88         4.15 o                         
   3   7   1         27.17         20.82         4.07 o                         
   4   7   1          0.96         14.08         7.03 o                         
   5   7   1         11.90          8.47         2.78 o                         
   6   7   1         54.00         44.34         4.47 o                         
   7   7   1         28.95         40.05         4.63 o                         
   8   7   1         30.67         27.80         3.86 o                         
   9   7   1          0.89          4.76         1.58 o                         
   0   8   1          1.75         26.18        11.51 o                         
   1   8   1         24.42         23.16         2.68 o                         
   2   8   1          1.60         15.15         2.66 o                         
   3   8   1         12.27         25.77         4.66 o                         
   4   8   1         26.13         39.27         4.92 o                         
   5   8   1        243.09        165.62         8.29 o                         
   0   0   2       1545.61       1434.99        27.75 o                         
   1   0   2       1697.08       1745.49        20.50 o                         
   2   0   2       4421.02       4851.58        44.52 o                         
   3   0   2       4622.73       5253.50        57.61 o                         
   4   0   2       1114.31       1028.80        26.27 o                         
   5   0   2       1000.54       1101.24        32.76 o                         
   6   0   2       4269.94       4760.88        59.74 o                         
   7   0   2       1689.79       1941.70        56.56 o                         
   8   0   2         19.58         23.19         7.49 o                         
   9   0   2       1079.82       1066.45        49.09 o                         
  10   0   2       4353.14       4270.66        90.63 o                         
  11   0   2       4224.06       4611.65        48.95 o                         
  12   0   2         35.12         46.56         4.95 o                         
  13   0   2        629.82        694.06        36.10 o                         
  14   0   2        313.46        342.73        12.40 o                         
  15   0   2        254.92        271.30         9.40 o                         
   1   1   2       1884.45       1859.05        20.80 o                         
   2   1   2      28226.22      28786.74       155.75 o                         
   3   1   2      13212.10      13338.66       140.26 o                         
   4   1   2       1341.28       1497.10        54.24 o                         
   5   1   2       1371.38       1469.48        24.37 o                         
   6   1   2        512.19        611.91        14.93 o                         
   7   1   2       3566.11       3496.19        38.22 o                         
   8   1   2         61.79         65.26         8.20 o                         
   9   1   2       3053.09       3164.98        73.32 o                         
  10   1   2         39.90         63.56         4.76 o                         
  11   1   2        219.32        207.74         8.69 o                         
  12   1   2         19.78         71.00        10.25 o                         
  13   1   2       2039.69       2195.68        27.64 o                         
  14   1   2         60.57         65.91         6.50 o                         
  15   1   2         91.50        130.75        10.59 o                         
   0   2   2      72024.66      70369.17       447.20 o                         
   1   2   2       7176.42       6963.18        49.39 o                         
   2   2   2         15.98         22.66         2.40 o                         
   3   2   2        123.91        150.90        10.44 o                         
   4   2   2      11743.29      12121.33        64.45 o                         
   5   2   2       1546.64       1753.77        26.13 o                         
   6   2   2       1664.60       1778.68        31.49 o                         
   7   2   2        147.59        160.00        11.17 o                         
   8   2   2        698.29        713.15        23.35 o                         
   9   2   2        589.25        538.82        23.95 o                         
  10   2   2       1285.44       1370.89        17.78 o                         
  11   2   2        388.24        400.25        16.80 o                         
  12   2   2       1351.76       1171.44       168.59 o                         
  13   2   2        118.29        129.76        10.32 o                         
  14   2   2        679.33        702.52        18.14 o                         
  15   2   2        110.64        145.65        15.44 o                         
   1   3   2        576.74        541.83        14.97 o                         
   2   3   2        436.34        485.36        13.78 o                         
   3   3   2       1616.76       1477.91        26.81 o                         
   4   3   2       6202.02       6601.32        67.25 o                         
   5   3   2        576.46        598.74        18.76 o                         
   6   3   2        663.20        742.07        25.33 o                         
   7   3   2       2439.08       2544.43        68.05 o                         
   8   3   2         30.51         34.78         8.29 o                         
   9   3   2        183.36        184.27         7.50 o                         
  10   3   2        240.40        271.11         9.67 o                         
  11   3   2        227.16        260.00         9.62 o                         
  12   3   2        659.25        685.05        16.66 o                         
  13   3   2         65.64         79.57        10.30 o                         
  14   3   2         68.44         76.58        11.70 o                         
   0   4   2         97.99         80.11         9.63 o                         
   1   4   2       1438.85       1455.00        35.05 o                         
   2   4   2        704.45        742.10        21.14 o                         
   3   4   2       1609.98       1730.10        35.98 o                         
   4   4   2       1521.39       1564.36        38.46 o                         
   5   4   2         94.71        114.43        12.49 o                         
   6   4   2         29.09         27.14         5.93 o                         
   7   4   2        125.76        120.05         5.65 o                         
   8   4   2         61.32         68.64         5.87 o                         
   9   4   2         18.23         21.44         3.45 o                         
  10   4   2         52.40         74.86         7.29 o                         
  11   4   2          3.82          2.60         2.16 o                         
  12   4   2         13.50         22.55         3.94 o                         
  13   4   2        304.88        378.47        18.85 o                         
  14   4   2          8.07         18.78         3.45 o                         
   1   5   2         37.56         34.54         5.49 o                         
   2   5   2       1035.43        995.13        30.72 o                         
   3   5   2       1405.31       1394.58        20.29 o                         
   4   5   2        323.76        332.17         8.35 o                         
   5   5   2          4.99         18.39         2.89 o                         
   6   5   2        664.75        635.22        16.53 o                         
   7   5   2        339.52        341.27        12.83 o                         
   8   5   2        191.65        185.18        15.24 o                         
   9   5   2        850.75        910.39        20.96 o                         
  10   5   2        134.64        137.59         7.99 o                         
  11   5   2         50.60         58.08         4.07 o                         
  12   5   2         22.04         44.56         3.16 o                         
   0   6   2        564.37        622.84        38.62 o                         
   1   6   2        513.83        589.79        20.85 o                         
   2   6   2        189.37        212.16        62.71 o                         
   3   6   2         53.91         88.33        16.50 o                         
   4   6   2         36.96         35.44         5.45 o                         
   5   6   2        102.54        105.61         7.72 o                         
   6   6   2        820.82        857.26        18.45 o                         
   7   6   2         59.65         57.53         6.79 o                         
   8   6   2        122.69        105.62         7.10 o                         
   9   6   2         12.36         16.17         3.17 o                         
  10   6   2        710.67        723.98        14.59 o                         
  11   6   2         56.54         55.04         5.66 o                         
   1   7   2         84.64         15.68        11.34 o                         
   2   7   2         15.97         15.87         3.20 o                         
   3   7   2         53.99         71.25         6.73 o                         
   4   7   2        115.62        111.37         9.26 o                         
   5   7   2         37.76         23.60         3.84 o                         
   6   7   2          0.98         -0.70         2.32 o                         
   7   7   2        525.88        559.59        20.10 o                         
   8   7   2        215.55        178.55        10.49 o                         
   0   8   2        207.85        207.61        13.90 o                         
   1   8   2          1.50         10.78         4.45 o                         
   2   8   2         51.15         55.56         7.29 o                         
   3   8   2         42.83         39.18         5.63 o                         
   4   8   2        295.66        253.94        12.28 o                         
   5   8   2          1.82         11.96         2.78 o                         
   1   1   3         15.85         10.12         1.97 o                         
   2   1   3       4336.59       3551.22        38.01 o                         
   3   1   3       1484.85       1293.09        18.50 o                         
   4   1   3       8218.59       7517.58        49.12 o                         
   5   1   3          3.67          8.90         2.62 o                         
   6   1   3       2473.47       2516.21        35.03 o                         
   7   1   3          3.14         13.40         3.40 o                         
   8   1   3        123.95        113.82        11.42 o                         
   9   1   3         17.71         16.48         6.73 o                         
  10   1   3        782.88        785.05        14.96 o                         
  11   1   3        538.06        528.95        13.73 o                         
  12   1   3        137.73        127.68         6.81 o                         
  13   1   3        458.48        444.30        12.39 o                         
  14   1   3         15.93         19.85         4.27 o                         
  15   1   3        119.97        128.43        12.19 o                         
   0   2   3       6992.33       6344.16        61.67 o                         
   1   2   3      11434.47      10392.71        78.36 o                         
   2   2   3        217.96        198.05         7.70 o                         
   3   2   3         46.22         58.58         4.26 o                         
   4   2   3        119.16        124.44         6.27 o                         
   5   2   3        140.44        172.87         8.57 o                         
   6   2   3       1841.78       1917.07        31.80 o                         
   7   2   3        658.53        675.96        21.80 o                         
   8   2   3         38.76         22.07         3.59 o                         
   9   2   3         54.85         51.84         4.84 o                         
  10   2   3          0.64         12.74         7.55 o                         
  11   2   3        863.47        921.90        83.71 o                         
  12   2   3         64.17         75.52         7.58 o                         
  13   2   3        308.52        301.29        21.47 o                         
  14   2   3         86.24         99.63         9.39 o                         
  15   2   3        168.28        198.30        11.03 o                         
   1   3   3        847.08        832.44        18.57 o                         
   2   3   3       1607.12       1630.58        28.76 o                         
   3   3   3       2300.86       2342.78        32.10 o                         
   4   3   3       1283.18       1363.25        27.05 o                         
   5   3   3         73.11         65.38         5.84 o                         
   6   3   3       1793.78       1785.16        42.95 o                         
   7   3   3        343.53        376.61        20.83 o                         
   8   3   3         63.95         71.08         6.56 o                         
   9   3   3        691.50        689.68        16.16 o                         
  10   3   3         43.38         41.85         4.20 o                         
  11   3   3         11.63          9.22         2.56 o                         
  12   3   3        768.00        783.36        16.95 o                         
  13   3   3        318.88        336.13        18.79 o                         
  14   3   3        144.35        166.00         8.57 o                         
   0   4   3       3165.16       3329.02        58.25 o                         
   1   4   3        479.90        541.51        18.12 o                         
   2   4   3         37.96         46.55         5.32 o                         
   3   4   3       4021.32       4101.30        60.75 o                         
   4   4   3        183.86        189.19        13.51 o                         
   5   4   3         26.56         25.23         6.20 o                         
   6   4   3        220.57        257.41        21.60 o                         
   7   4   3        817.49        776.80        16.78 o                         
   8   4   3         16.37         37.65         6.55 o                         
   9   4   3        391.94        410.69        15.06 o                         
  10   4   3         77.34         90.65         5.80 o                         
  11   4   3          3.27          7.78         2.33 o                         
  12   4   3          0.55         12.10         4.02 o                         
  13   4   3          3.35         35.90        17.40 o                         
   1   5   3        116.71        126.93        12.00 o                         
   2   5   3        176.98        146.01        12.92 o                         
   3   5   3          0.94          5.30         3.11 o                         
   4   5   3         11.60         17.53         5.36 o                         
   5   5   3        716.38        788.18        16.02 o                         
   6   5   3         43.43         54.13         6.99 o                         
   7   5   3          2.80         17.33         7.84 o                         
   8   5   3         70.09         59.55         5.00 o                         
   9   5   3         20.99         17.87         3.52 o                         
  10   5   3        487.35        473.61        17.17 o                         
  11   5   3         10.51         15.02         2.41 o                         
  12   5   3         59.12         51.41         6.64 o                         
   0   6   3        110.75        273.96        16.38 o                         
   1   6   3         48.32        142.28        16.40 o                         
   2   6   3        193.30        196.83        82.81 o                         
   3   6   3        212.24        149.62        74.17 o                         
   4   6   3          2.77         25.26         5.62 o                         
   5   6   3         12.24         39.45         6.85 o                         
   6   6   3         35.36         41.85         5.64 o                         
   7   6   3         92.06         67.50         9.54 o                         
   8   6   3        159.76        166.62        26.52 o                         
   9   6   3        226.79        233.64        14.14 o                         
  10   6   3         41.67         46.45         6.54 o                         
  11   6   3         53.20         55.90         5.84 o                         
   1   7   3        138.23        104.67         8.76 o                         
   2   7   3         52.32         51.91         6.62 o                         
   3   7   3        148.80        357.64        56.13 o                         
   4   7   3        484.01        479.89        16.79 o                         
   5   7   3          6.28          3.07        10.08 o                         
   6   7   3         30.96         39.52         6.75 o                         
   7   7   3          6.32         26.42         5.55 o                         
   8   7   3        144.75        171.68        10.52 o                         
   0   8   3          6.57         11.59         4.93 o                         
   1   8   3        160.39        111.26        10.29 o                         
   2   8   3        128.56        110.23         9.65 o                         
   3   8   3         18.68         12.26         3.90 o                         
   4   8   3          0.12         16.53         4.28 o                         
   5   8   3          0.93          7.07         2.41 o                         
   0   0   4        405.01        348.08        13.79 o                         
   1   0   4        384.32        389.24        13.04 o                         
   2   0   4       1021.97       1041.78        18.58 o                         
   3   0   4         84.35         99.91         8.55 o                         
   4   0   4      25384.30      28227.33       140.18 o                         
   5   0   4         32.54         66.69         7.22 o                         
   6   0   4       3579.75       3774.90        53.61 o                         
   7   0   4         16.14         17.21         5.82 o                         
   8   0   4       1353.38       1542.13        43.61 o                         
   9   0   4        816.71        934.82        45.06 o                         
  10   0   4         30.78         37.78         3.71 o                         
  11   0   4        279.60        283.60        11.22 o                         
  12   0   4       1282.15       1319.58        61.95 o                         
  13   0   4        581.93        569.09        17.91 o                         
  14   0   4       1346.78       1305.41        31.81 o                         
  15   0   4         92.40        107.59         5.81 o                         
   1   1   4       6524.56       6570.54        31.03 o                         
   2   1   4       3403.27       3468.19        37.67 o                         
   3   1   4      13351.16      13540.72        96.90 o                         
   4   1   4         85.35        170.05        11.31 o                         
   5   1   4        996.06       1127.90        19.94 o                         
   6   1   4        245.28        305.27        12.33 o                         
   7   1   4       4258.73       4564.16        61.95 o                         
   8   1   4        302.03        337.45        22.21 o                         
   9   1   4       1517.77       1680.29        52.83 o                         
  10   1   4         66.66         87.39         6.75 o                         
  11   1   4        106.79        119.29        10.77 o                         
  12   1   4        236.18        247.92         9.41 o                         
  13   1   4          6.11          9.16         2.33 o                         
  14   1   4         33.08         34.47         5.56 o                         
  15   1   4        148.46        178.72        13.80 o                         
   0   2   4       1019.94        905.42        16.84 o                         
   1   2   4       2524.02       2651.29       118.66 o                         
   2   2   4       1254.08       1224.72        21.08 o                         
   3   2   4       1787.22       1786.70        26.10 o                         
   4   2   4        432.43        398.20        11.25 o                         
   5   2   4       1050.93       1138.39        23.00 o                         
   6   2   4        289.86        232.25        11.31 o                         
   7   2   4       1036.92       1139.78        32.73 o                         
   8   2   4         28.37         40.34         6.15 o                         
   9   2   4        775.85        802.57        16.89 o                         
  10   2   4       4787.32       4839.37        37.81 o                         
  11   2   4        732.20        820.16        22.35 o                         
  12   2   4         58.65         64.18         6.57 o                         
  13   2   4          0.44          8.24         3.49 o                         
  14   2   4        670.58        697.19        24.78 o                         
  15   2   4         50.78         67.73         5.28 o                         
   1   3   4        722.59        655.29        15.93 o                         
   2   3   4        300.46        312.96        10.87 o                         
   3   3   4      12899.38      13231.61        75.58 o                         
   4   3   4          6.73         20.98         3.03 o                         
   5   3   4       1469.03       1338.54        27.83 o                         
   6   3   4       1181.66       1249.90        32.07 o                         
   7   3   4        996.52        950.17        39.95 o                         
   8   3   4        375.81        359.76        11.29 o                         
   9   3   4       2716.12       2686.37        53.08 o                         
  10   3   4        153.75        145.09         6.41 o                         
  11   3   4        326.72        316.80         9.14 o                         
  12   3   4          9.23         28.45         5.15 o                         
  13   3   4       2020.19       2135.20        43.87 o                         
  14   3   4        138.38        154.05        10.31 o                         
   0   4   4       3668.17       3708.07        72.40 o                         
   1   4   4        572.27        597.86        20.61 o                         
   2   4   4        360.35        324.66        16.67 o                         
   3   4   4        959.41        984.06        32.88 o                         
   4   4   4        352.67        284.04        18.10 o                         
   5   4   4        373.43        382.89        25.81 o                         
   6   4   4         86.13        107.71        14.05 o                         
   7   4   4        153.91        178.35         9.76 o                         
   8   4   4        971.60       1044.13        13.62 o                         
   9   4   4          2.66         15.72         2.35 o                         
  10   4   4       1073.02       1159.67        19.92 o                         
  11   4   4        111.85        110.95         5.40 o                         
  12   4   4        882.33        900.60        21.01 o                         
  13   4   4          5.21          7.45         2.69 o                         
   1   5   4        586.96        639.75        26.86 o                         
   2   5   4        119.24        120.09        11.88 o                         
   3   5   4        553.21        531.67        14.27 o                         
   4   5   4        226.36        201.45        10.82 o                         
   5   5   4        964.59        969.33        21.34 o                         
   6   5   4         39.32         27.79         8.47 o                         
   7   5   4       1023.21       1065.84        23.22 o                         
   8   5   4          4.98         18.90         5.44 o                         
   9   5   4          1.83          2.80         3.49 o                         
  10   5   4          4.58          4.84         3.89 o                         
  11   5   4          7.21         22.66         5.33 o                         
  12   5   4         17.66         25.81         3.37 o                         
   0   6   4        734.95        710.05        23.99 o                         
   1   6   4          0.10         54.79         5.04 o                         
   2   6   4         20.93         49.55         8.17 o                         
   3   6   4        743.35        827.57        28.31 o                         
   4   6   4        934.59        957.71        24.47 o                         
   5   6   4        170.16        203.31        10.95 o                         
   6   6   4          1.65         16.16        10.64 o                         
   7   6   4         40.54         36.48         5.92 o                         
   8   6   4        116.71         89.44        40.69 o                         
   9   6   4        226.94        227.71        14.23 o                         
  10   6   4        332.96        352.02        15.67 o                         
  11   6   4          0.12          9.57         3.52 o                         
   1   7   4        149.97        102.65        47.33 o                         
   2   7   4          0.16         11.55        10.91 o                         
   3   7   4       1790.02       1751.96        57.16 o                         
   4   7   4         41.99        106.16        40.38 o                         
   5   7   4         81.03         59.47        14.06 o                         
   6   7   4         59.47         39.10        24.59 o                         
   7   7   4         91.88         92.63         8.86 o                         
   8   7   4        119.22        124.02         9.20 o                         
   0   8   4         25.42         69.10         8.58 o                         
   1   8   4          0.56          5.23         3.57 o                         
   2   8   4          2.14         17.69         5.26 o                         
   3   8   4          1.67         20.38         5.26 o                         
   4   8   4          1.11         -0.54         2.58 o                         
   1   1   5          0.63          0.30         1.64 o                         
   2   1   5       1287.89       1130.72        16.56 o                         
   3   1   5         63.86         56.14         4.98 o                         
   4   1   5       2447.99       2289.28        46.36 o                         
   5   1   5        464.92        450.62        13.17 o                         
   6   1   5        540.03        537.34        17.05 o                         
   7   1   5       2055.81       2073.27        41.26 o                         
   8   1   5         37.56         42.08         6.37 o                         
   9   1   5         19.18         17.69         5.49 o                         
  10   1   5        860.86        728.01        21.44 o                         
  11   1   5        263.52        255.72         9.59 o                         
  12   1   5        430.50        394.20        11.89 o                         
  13   1   5        142.64        136.24         6.91 o                         
  14   1   5        126.62        120.94         6.15 o                         
  15   1   5        113.01        128.10         6.88 o                         
   0   2   5       2237.12       2152.40        29.42 o                         
   1   2   5       1914.84       1763.99        23.20 o                         
   2   2   5        131.91        105.75         5.74 o                         
   3   2   5         14.53         16.66         2.70 o                         
   4   2   5       1271.34       1201.46        19.41 o                         
   5   2   5        588.75        581.10        16.99 o                         
   6   2   5        162.66        168.76         9.85 o                         
   7   2   5       1013.95       1063.62        28.11 o                         
   8   2   5          3.65         -0.39         3.58 o                         
   9   2   5         74.13         63.75         5.36 o                         
  10   2   5       1052.68       1018.80        15.38 o                         
  11   2   5         25.25         25.46         4.10 o                         
  12   2   5         65.27         67.11         5.49 o                         
  13   2   5          0.19          3.72         2.46 o                         
  14   2   5          0.09          0.03         3.29 o                         
  15   2   5          4.91          6.62         2.27 o                         
   1   3   5        183.17        162.39         8.39 o                         
   2   3   5       1241.30       1293.54        23.47 o                         
   3   3   5        681.53        714.49        19.08 o                         
   4   3   5        688.98        721.43        17.61 o                         
   5   3   5        494.42        485.18        17.16 o                         
   6   3   5         73.71         58.23         7.25 o                         
   7   3   5        190.80        206.69        18.83 o                         
   8   3   5        759.86        712.54        16.20 o                         
   9   3   5          6.89          5.49         3.56 o                         
  10   3   5        538.19        523.80        11.79 o                         
  11   3   5         58.95         77.75         5.70 o                         
  12   3   5          8.59         23.15         3.87 o                         
  13   3   5         72.59         81.11        10.82 o                         
  14   3   5         23.93         22.67         3.54 o                         
   0   4   5         28.15         21.83         7.20 o                         
   1   4   5       2587.96       2629.30        47.36 o                         
   2   4   5        509.32        517.68        21.09 o                         
   3   4   5         82.83         72.72         9.03 o                         
   4   4   5        179.39        187.54        18.08 o                         
   5   4   5         43.49         62.25        13.99 o                         
   6   4   5        683.27        698.32        22.08 o                         
   7   4   5         13.94         18.77         4.27 o                         
   8   4   5       1235.24       1151.49        22.19 o                         
   9   4   5          5.94         19.35         3.08 o                         
  10   4   5        283.52        341.53        15.73 o                         
  11   4   5        409.48        385.99        11.84 o                         
  12   4   5         49.21         69.41         5.83 o                         
  13   4   5        141.90        158.96        10.11 o                         
   1   5   5        338.68        374.49        20.60 o                         
   2   5   5         15.63         17.59         2.70 o                         
   3   5   5        209.46        305.21        17.00 o                         
   4   5   5         44.61         55.77         5.20 o                         
   5   5   5        389.02        398.56        13.04 o                         
   6   5   5        964.69        966.30        83.60 o                         
   7   5   5        160.19        272.83        76.01 o                         
   8   5   5       1487.13       1376.42        25.68 o                         
   9   5   5         12.97         40.98        16.96 o                         
  10   5   5         61.56         72.05         8.68 o                         
  11   5   5          2.54         13.78         5.13 o                         
  12   5   5         12.30         22.91         3.29 o                         
   0   6   5         63.99        143.77        12.76 o                         
   1   6   5        407.91        428.88        13.31 o                         
   2   6   5        298.29        347.69        18.57 o                         
   3   6   5       1110.64       1104.87        32.51 o                         
   4   6   5         27.03         73.13        29.32 o                         
   5   6   5        192.39        196.41        10.78 o                         
   6   6   5        136.51        146.32        10.76 o                         
   7   6   5         74.32         71.80        11.63 o                         
   8   6   5         45.06         52.33         6.53 o                         
   9   6   5          8.27         12.07         4.82 o                         
  10   6   5          7.81         20.96         4.68 o                         
   1   7   5          0.10         11.60         4.20 o                         
   2   7   5         27.71         34.43         9.81 o                         
   3   7   5          0.42        246.55       149.69 o                         
   4   7   5        270.97        297.79        13.81 o                         
   5   7   5          1.67         73.78         8.02 o                         
   6   7   5        146.37        118.66        49.96 o                         
   7   7   5         63.34         82.32         8.27 o                         
   8   7   5         99.92        129.56         9.14 o                         
   0   8   5        399.06        515.14        21.53 o                         
   1   8   5         30.91         29.66         5.86 o                         
   2   8   5        236.25        210.61        13.13 o                         
   3   8   5        319.19        251.82        13.49 o                         
   4   8   5          0.56         25.93         4.93 o                         
   0   0   6       1570.26       1720.56        50.86 o                         
   1   0   6         11.72         13.87         3.23 o                         
   2   0   6       7817.33       7560.45        55.62 o                         
   3   0   6        730.59        813.92        23.52 o                         
   4   0   6       2240.84       2235.00        42.93 o                         
   5   0   6       7092.43       8157.51        88.82 o                         
   6   0   6       4892.65       5061.99        84.13 o                         
   7   0   6       6225.22       6862.90       130.18 o                         
   8   0   6         11.23          9.41         3.82 o                         
   9   0   6        482.45        522.89        27.53 o                         
  10   0   6       1600.31       1496.79        71.39 o                         
  11   0   6         43.19         41.30         4.97 o                         
  12   0   6        378.74        412.24        14.67 o                         
  13   0   6         56.33         58.75         5.50 o                         
  14   0   6        351.88        340.33        14.86 o                         
  15   0   6        144.49        174.01         7.41 o                         
   1   1   6        388.64        356.77         8.45 o                         
   2   1   6        611.28        555.47        10.63 o                         
   3   1   6       4394.47       4278.72        54.78 o                         
   4   1   6        274.43        295.16         9.82 o                         
   5   1   6        260.45        255.80        11.76 o                         
   6   1   6       1702.32       1888.62        31.70 o                         
   7   1   6       3417.57       3376.91        53.49 o                         
   8   1   6         73.42         85.33         9.87 o                         
   9   1   6        574.00        618.09        31.76 o                         
  10   1   6          1.33         11.80         2.13 o                         
  11   1   6       1188.47       1138.77        19.94 o                         
  12   1   6         90.96        112.33         6.76 o                         
  13   1   6        211.80        229.23         8.75 o                         
  14   1   6         22.99         27.48         3.27 o                         
  15   1   6         15.60         22.80         3.69 o                         
   0   2   6      10877.53      10467.92        70.13 o                         
   1   2   6        405.45        410.65        11.99 o                         
   2   2   6        875.22        824.20        17.87 o                         
   3   2   6         11.79         17.50         2.72 o                         
   4   2   6       2036.25       1898.18        29.55 o                         
   5   2   6          6.09         21.85         3.93 o                         
   6   2   6       2037.51       2075.47        40.50 o                         
   7   2   6         76.68         81.96         8.42 o                         
   8   2   6        340.60        320.09        17.47 o                         
   9   2   6        883.88        989.78        30.03 o                         
  10   2   6        446.07        457.21        15.53 o                         
  11   2   6        228.60        262.75        14.62 o                         
  12   2   6       1139.12       1126.43        25.21 o                         
  13   2   6          6.84          9.27         3.29 o                         
  14   2   6        210.30        173.38        18.97 o                         
  15   2   6         48.48         50.45         4.28 o                         
   1   3   6       3180.56       3019.69        42.22 o                         
   2   3   6        280.96        279.44        12.33 o                         
   3   3   6       1777.57       1716.72        30.19 o                         
   4   3   6        253.76        252.16        13.84 o                         
   5   3   6        931.55        922.06        24.31 o                         
   6   3   6          9.51          8.04         2.90 o                         
   7   3   6       1214.32       1330.47        49.41 o                         
   8   3   6        114.82        159.72         7.00 o                         
   9   3   6          7.39         12.53         3.49 o                         
  10   3   6        277.25        308.60        10.93 o                         
  11   3   6        146.27        137.99         7.26 o                         
  12   3   6        327.14        342.39        10.85 o                         
  13   3   6         66.32         60.37         5.86 o                         
  14   3   6         31.60         40.63         5.56 o                         
   0   4   6       4428.16       4164.27        78.15 o                         
   1   4   6        825.69        918.49        28.62 o                         
   2   4   6        259.25        234.31        14.53 o                         
   3   4   6        293.39        268.88        17.55 o                         
   4   4   6       1761.65       1789.71        55.78 o                         
   5   4   6        127.63        145.57        16.92 o                         
   6   4   6       1051.88       1026.77        19.87 o                         
   7   4   6         61.25         66.35         4.84 o                         
   8   4   6        116.11        134.52         5.72 o                         
   9   4   6        263.00        289.46         9.88 o                         
  10   4   6       2772.66       2783.60        39.05 o                         
  11   4   6         11.39         28.41         3.61 o                         
  12   4   6        151.33        162.68        10.44 o                         
  13   4   6        221.90        206.85        11.53 o                         
   1   5   6        295.01        320.14        19.37 o                         
   2   5   6        122.42        139.97         9.14 o                         
   3   5   6       3747.02       3700.66        45.98 o                         
   4   5   6         20.77         43.47         4.71 o                         
   5   5   6        100.68         94.54        13.06 o                         
   6   5   6        154.27        202.08        11.33 o                         
   7   5   6       1335.63       1243.24        34.26 o                         
   8   5   6        326.03        337.13        35.93 o                         
   9   5   6       1103.01       1040.88        36.40 o                         
  10   5   6          2.02          4.54         4.18 o                         
  11   5   6        798.13        827.21        25.61 o                         
  12   5   6         60.94         64.50         5.96 o                         
   0   6   6       1027.80        940.56        28.66 o                         
   1   6   6          0.54         10.79         2.91 o                         
   2   6   6       1136.80       1067.80        31.77 o                         
   3   6   6        107.19        134.00        12.96 o                         
   4   6   6         51.01         59.98         6.49 o                         
   5   6   6          0.51         14.50         4.34 o                         
   6   6   6        314.64        350.75        14.03 o                         
   7   6   6         57.43         64.11         6.66 o                         
   8   6   6        764.63        716.02        31.33 o                         
   9   6   6         15.20         12.24         4.51 o                         
  10   6   6        141.15        195.12        11.77 o                         
   1   7   6         39.64         25.12         3.53 o                         
   2   7   6         60.03         68.51         6.33 o                         
   3   7   6         22.02         16.64         3.94 o                         
   4   7   6         92.96         97.90        24.30 o                         
   5   7   6       1025.15       1015.93        22.62 o                         
   6   7   6          3.39          4.81         3.30 o                         
   7   7   6        194.76        206.78       124.82 o                         
   8   7   6        151.57        128.46         9.13 o                         
   0   8   6       1431.29       1397.46        33.64 o                         
   1   8   6         49.65         36.90         6.28 o                         
   2   8   6         29.54         45.11         6.88 o                         
   3   8   6          0.63         15.93         4.74 o                         
   4   8   6        419.54        385.87        15.28 o                         
   1   1   7          7.45          4.45         1.90 o                         
   2   1   7       1155.89        915.12        21.35 o                         
   3   1   7        210.39        204.44         8.92 o                         
   4   1   7        125.25        131.99         7.42 o                         
   5   1   7        162.89        167.02        12.97 o                         
   6   1   7       1413.11       1370.18        28.47 o                         
   7   1   7        788.10        792.67        25.02 o                         
   8   1   7         66.46         51.24         7.95 o                         
   9   1   7         35.65         36.04         4.93 o                         
  10   1   7        257.54        243.92         8.57 o                         
  11   1   7         76.86         63.92         5.17 o                         
  12   1   7        989.27        889.69        17.96 o                         
  13   1   7          2.56          1.06         1.77 o                         
  14   1   7        293.79        279.72         8.95 o                         
  15   1   7        105.72         99.62         6.14 o                         
   0   2   7       1638.02       1544.16        31.80 o                         
   1   2   7          8.94         10.47         2.52 o                         
   2   2   7       1742.05       1578.01        44.27 o                         
   3   2   7        679.64        623.35        14.27 o                         
   4   2   7        887.82        891.98        21.25 o                         
   5   2   7        129.44        118.11         8.40 o                         
   6   2   7         52.02         38.73         5.92 o                         
   7   2   7         86.61        112.67        10.14 o                         
   8   2   7         24.96         18.16         4.17 o                         
   9   2   7         59.22         58.47         5.07 o                         
  10   2   7          5.09         11.90         4.10 o                         
  11   2   7        147.97        153.96         7.90 o                         
  12   2   7         15.94         15.30         3.70 o                         
  13   2   7          2.28          2.65         2.49 o                         
  14   2   7         19.94         18.43         3.32 o                         
  15   2   7        123.68        119.49         6.46 o                         
   1   3   7          1.29          3.62         2.72 o                         
   2   3   7        152.70        141.73        12.07 o                         
   3   3   7          0.30          3.84         2.70 o                         
   4   3   7         19.31         10.43         3.26 o                         
   5   3   7          0.12          4.92         3.15 o                         
   6   3   7         14.97         11.63         3.73 o                         
   7   3   7        270.37        270.68        24.82 o                         
   8   3   7          9.84         23.95         2.96 o                         
   9   3   7        248.50        234.90         8.42 o                         
  10   3   7        712.14        664.26        15.77 o                         
  11   3   7         28.05         33.72         3.95 o                         
  12   3   7          8.69          9.27         2.59 o                         
  13   3   7        184.80        161.86         8.95 o                         
  14   3   7         68.66         78.49         7.45 o                         
   0   4   7        139.69        185.68        17.70 o                         
   1   4   7       3116.81       3274.95        76.05 o                         
   2   4   7        663.55        634.42        24.21 o                         
   3   4   7          4.19          1.44         4.88 o                         
   4   4   7          0.98          8.95         7.26 o                         
   5   4   7          8.48         11.82         4.70 o                         
   6   4   7         12.15         20.78         3.69 o                         
   7   4   7         35.94         40.62         3.54 o                         
   8   4   7        777.50        754.42        16.46 o                         
   9   4   7        266.38        272.38         9.53 o                         
  10   4   7        104.38        129.05         6.95 o                         
  11   4   7         10.68         23.26         4.55 o                         
  12   4   7         87.67         82.18         6.33 o                         
  13   4   7        357.90        384.81        15.23 o                         
   1   5   7        167.18        177.81         9.29 o                         
   2   5   7          0.23         39.19         6.39 o                         
   3   5   7         25.94         70.32         8.78 o                         
   4   5   7        279.79        283.24        11.20 o                         
   5   5   7        602.46        638.89        18.29 o                         
   6   5   7        406.31        397.32        14.93 o                         
   7   5   7          1.49         35.68        10.52 o                         
   8   5   7       1076.78       1096.70       110.03 o                         
   9   5   7         10.68         25.65         4.17 o                         
  10   5   7         23.21         22.23         5.92 o                         
  11   5   7         56.28         70.15         7.98 o                         
  12   5   7          3.09          6.50         6.56 o                         
   0   6   7        260.96        287.13        16.10 o                         
   1   6   7        110.43        114.30         7.28 o                         
   2   6   7         11.19         45.15         8.63 o                         
   3   6   7        590.90        654.98        25.58 o                         
   4   6   7         29.03         66.74        10.40 o                         
   5   6   7         28.55         49.27         6.59 o                         
   6   6   7        858.88        911.50        21.80 o                         
   7   6   7        129.01        124.72         7.83 o                         
   8   6   7         78.80         87.04         6.78 o                         
   9   6   7        192.22        154.17       125.55 o                         
  10   6   7        453.39        448.36        16.81 o                         
   1   7   7         29.21         26.40         3.40 o                         
   2   7   7         64.81         69.66         9.41 o                         
   3   7   7        135.13        149.74         9.04 o                         
   4   7   7        128.87        126.91         7.89 o                         
   5   7   7         11.69         64.31        31.07 o                         
   6   7   7         24.00         32.19         4.67 o                         
   7   7   7        192.47        165.17        94.65 o                         
   8   7   7        277.26        316.83        13.54 o                         
   0   8   7          0.19         25.25         5.90 o                         
   1   8   7        286.03        221.77         9.14 o                         
   2   8   7        505.12        437.50        17.36 o                         
   3   8   7        500.16        451.90        16.88 o                         
   0   0   8      17496.25      17952.22       132.67 o                         
   1   0   8        210.20        217.59        10.57 o                         
   2   0   8        263.32        292.94        12.41 o                         
   3   0   8        175.22        179.72         8.87 o                         
   4   0   8        114.67        178.44        10.79 o                         
   5   0   8          1.95          3.96         3.17 o                         
   6   0   8        445.38        372.50        16.51 o                         
   7   0   8         31.85         34.04         5.41 o                         
   8   0   8        115.25        121.09        15.03 o                         
   9   0   8         42.02         45.20         5.61 o                         
  10   0   8        673.06        698.00        38.37 o                         
  11   0   8         62.21         70.24         9.06 o                         
  12   0   8        704.78        704.69        27.48 o                         
  13   0   8        194.53        184.98         9.88 o                         
  14   0   8         26.37         13.87         5.53 o                         
  15   0   8          6.27          6.88         2.68 o                         
   1   1   8       3557.30       3331.80        48.87 o                         
   2   1   8        553.62        569.38        21.04 o                         
   3   1   8       3789.60       3703.92        46.64 o                         
   4   1   8        604.54        670.80        20.14 o                         
   5   1   8        516.19        558.18        16.82 o                         
   6   1   8        243.26        286.12        18.02 o                         
   7   1   8       1739.40       1612.74        35.46 o                         
   8   1   8        113.78        129.11        12.09 o                         
   9   1   8          5.12         10.91         3.57 o                         
  10   1   8        102.17         95.85         5.46 o                         
  11   1   8        305.86        304.78        12.68 o                         
  12   1   8          0.72          8.42         2.29 o                         
  13   1   8        287.10        263.68         9.45 o                         
  14   1   8        276.34        281.71         8.69 o                         
  15   1   8        213.77        227.51         8.88 o                         
   0   2   8         44.35         68.29         6.64 o                         
   1   2   8        340.56        367.45        11.42 o                         
   2   2   8       4511.88       4611.70        50.18 o                         
   3   2   8          3.27          9.66         3.27 o                         
   4   2   8       1952.83       2013.85        45.23 o                         
   5   2   8       1094.31       1123.02        30.02 o                         
   6   2   8       2244.84       2363.17        42.47 o                         
   7   2   8        203.89        197.17        12.05 o                         
   8   2   8         23.03         19.28         4.13 o                         
   9   2   8        107.67        148.07        12.66 o                         
  10   2   8       1081.55       1084.31        23.86 o                         
  11   2   8        117.79         99.25         7.15 o                         
  12   2   8        348.35        360.04        14.27 o                         
  13   2   8          3.99          4.12         2.72 o                         
  14   2   8        335.14        347.53        12.03 o                         
   1   3   8        114.81         96.64         9.03 o                         
   2   3   8        211.38        245.81        16.87 o                         
   3   3   8       3545.06       3538.88        53.32 o                         
   4   3   8        534.06        553.59        21.77 o                         
   5   3   8        386.46        374.69        18.66 o                         
   6   3   8        259.71        272.88        18.91 o                         
   7   3   8       3593.32       3791.47        48.20 o                         
   8   3   8        314.26        320.69        18.52 o                         
   9   3   8       1753.04       1757.90        25.01 o                         
  10   3   8        608.99        641.28        15.57 o                         
  11   3   8        898.62        910.44        18.07 o                         
  12   3   8        155.19        171.59         7.92 o                         
  13   3   8       1208.90       1180.48        22.87 o                         
  14   3   8         61.41         63.45         6.96 o                         
   0   4   8       8672.25       8783.94       144.32 o                         
   1   4   8         80.79         77.66         8.71 o                         
   2   4   8        408.66        360.76        18.64 o                         
   3   4   8        135.81        160.12        17.48 o                         
   4   4   8        772.67        744.07        32.59 o                         
   5   4   8         94.64        122.88        11.75 o                         
   6   4   8       1152.87       1185.60        24.22 o                         
   7   4   8         20.14         19.72         2.80 o                         
   8   4   8        231.00        233.73         8.91 o                         
   9   4   8         10.52         10.94         2.42 o                         
  10   4   8        514.18        532.98        13.36 o                         
  11   4   8        182.42        212.77         9.52 o                         
  12   4   8        274.36        265.68        10.50 o                         
  13   4   8         50.39         77.30         6.97 o                         
   1   5   8        331.65        322.45         9.71 o                         
   2   5   8        671.27        637.84        19.29 o                         
   3   5   8        490.57        479.57        17.16 o                         
   4   5   8        479.11        529.58        15.74 o                         
   5   5   8          0.18         12.60         4.30 o                         
   6   5   8        225.60        219.02        11.43 o                         
   7   5   8        804.17        866.70        21.30 o                         
   8   5   8        240.12        246.63        11.15 o                         
   9   5   8         67.64         75.59         5.70 o                         
  10   5   8         69.50         76.83         8.64 o                         
  11   5   8         37.25         39.56         5.97 o                         
  12   5   8        136.61        112.25        24.08 o                         
   0   6   8        613.50        610.30        23.47 o                         
   1   6   8        373.16        365.23        12.69 o                         
   2   6   8        772.79        720.69        26.79 o                         
   3   6   8        597.26        591.49        18.53 o                         
   4   6   8       1401.68       1442.89        44.60 o                         
   5   6   8         10.31         21.89         4.46 o                         
   6   6   8        618.63        636.87        19.05 o                         
   7   6   8          0.83          6.38         2.92 o                         
   8   6   8         52.32         73.12         5.86 o                         
   9   6   8        593.06        458.77       289.86 o                         
  10   6   8        172.36        209.97        11.29 o                         
   1   7   8        291.02        251.07        15.35 o                         
   2   7   8          2.89         26.04         4.31 o                         
   3   7   8        783.64        794.69        18.96 o                         
   4   7   8          6.91         27.32         7.20 o                         
   5   7   8         53.58         60.21         5.80 o                         
   6   7   8          3.86          7.19         3.07 o                         
   7   7   8        317.32        212.51       110.72 o                         
   0   8   8        197.34        189.86        11.79 o                         
   1   8   8         12.58         12.96         3.00 o                         
   2   8   8          0.42          6.21         3.45 o                         
   3   8   8         56.02         56.91         6.11 o                         
   1   1   9         76.40         46.13         3.49 o                         
   2   1   9       1595.22       1442.73        23.10 o                         
   3   1   9        126.42         91.13         7.12 o                         
   4   1   9        614.16        502.19        18.72 o                         
   5   1   9         63.73         54.52         6.60 o                         
   6   1   9        518.47        476.66        18.67 o                         
   7   1   9         26.35         24.40         5.64 o                         
   8   1   9          0.51          0.74         5.07 o                         
   9   1   9         24.72         22.47         3.86 o                         
  10   1   9         69.12         49.83         7.83 o                         
  11   1   9        126.16         98.40         7.67 o                         
  12   1   9        337.56        324.89         9.41 o                         
  13   1   9         57.69         46.52         4.28 o                         
  14   1   9         23.21         25.39         2.98 o                         
  15   1   9         55.42         53.99         4.55 o                         
   0   2   9       1757.23       1845.00        34.87 o                         
   1   2   9        646.08        673.06        15.25 o                         
   2   2   9        586.19        527.67        15.36 o                         
   3   2   9        166.62        126.72         9.27 o                         
   4   2   9        742.19        774.08        21.49 o                         
   5   2   9         40.01         35.85         5.47 o                         
   6   2   9        532.68        488.11        19.93 o                         
   7   2   9         30.49         33.26         5.54 o                         
   8   2   9         16.76         14.69         3.29 o                         
   9   2   9          4.98         10.56         3.28 o                         
  10   2   9          7.26         17.36         7.51 o                         
  11   2   9        116.88        104.86         6.61 o                         
  12   2   9          5.33          3.79         2.76 o                         
  13   2   9         77.02         76.89         6.42 o                         
  14   2   9          0.02          3.59         2.34 o                         
   1   3   9        492.35        506.48        20.66 o                         
   2   3   9       1202.24       1333.79        28.35 o                         
   3   3   9        345.14        340.31        17.27 o                         
   4   3   9        243.09        236.90        14.80 o                         
   5   3   9          0.02          2.18         4.02 o                         
   6   3   9         10.45         22.45         5.84 o                         
   7   3   9         19.39         28.40         4.15 o                         
   8   3   9          1.32         -0.31         8.52 o                         
   9   3   9          2.30         11.41         2.80 o                         
  10   3   9         26.14         32.79         3.91 o                         
  11   3   9         12.05         13.18         2.84 o                         
  12   3   9        307.91        280.60         9.44 o                         
  13   3   9          1.89          6.37         4.22 o                         
  14   3   9         11.17         17.66         4.36 o                         
   0   4   9          6.00         14.68        12.18 o                         
   1   4   9          7.14          8.22         3.60 o                         
   2   4   9        453.59        474.44        26.03 o                         
   3   4   9       1743.99       1808.55        51.09 o                         
   4   4   9         94.15         86.83        11.35 o                         
   5   4   9         39.03         61.41         5.23 o                         
   6   4   9          1.63          3.38         2.27 o                         
   7   4   9         14.15         27.26         3.13 o                         
   8   4   9        497.22        460.08        12.55 o                         
   9   4   9         66.22         61.57         4.71 o                         
  10   4   9        281.39        300.53         9.87 o                         
  11   4   9        203.86        216.95        12.25 o                         
  12   4   9         55.60         58.72         4.20 o                         
  13   4   9         38.28         40.59         4.76 o                         
   1   5   9          5.80          8.03         1.85 o                         
   2   5   9        430.59        433.25        20.32 o                         
   3   5   9        528.07        539.76        18.47 o                         
   4   5   9       1182.19       1216.67        23.65 o                         
   5   5   9        546.34        557.87        17.94 o                         
   6   5   9        188.82        182.55        10.42 o                         
   7   5   9         66.46         71.49        10.05 o                         
   8   5   9          9.93         12.91         5.32 o                         
   9   5   9         87.22         76.68         4.88 o                         
  10   5   9        513.88        515.30        20.39 o                         
  11   5   9          6.48          8.47         3.17 o                         
   0   6   9         57.02         81.48         9.78 o                         
   1   6   9        166.10        157.28        13.53 o                         
   2   6   9        246.86        253.13        16.78 o                         
   3   6   9         80.08         87.80        19.07 o                         
   4   6   9         66.34         89.46         8.03 o                         
   5   6   9         25.93         54.83         6.96 o                         
   6   6   9        487.84        498.18        15.91 o                         
   7   6   9         61.44         79.84         6.15 o                         
   8   6   9          4.12         21.58         3.93 o                         
   9   6   9         27.42         18.48        21.22 o                         
  10   6   9         31.05         34.49         4.94 o                         
   1   7   9        308.75        303.25        10.34 o                         
   2   7   9        231.10        253.17        11.48 o                         
   3   7   9        682.58        703.30        17.67 o                         
   4   7   9        821.56        845.12        40.25 o                         
   5   7   9         10.49         10.54         4.79 o                         
   6   7   9          8.78         19.84         3.70 o                         
   7   7   9        134.07        114.73        52.31 o                         
   0   8   9         73.59         75.68         7.29 o                         
   1   8   9        299.54        252.45         8.92 o                         
   2   8   9         16.96          9.26        12.15 o                         
   0   0  10        251.88        350.41        21.45 o                         
   1   0  10         45.42         31.79         5.21 o                         
   2   0  10       4898.94       5049.92        77.91 o                         
   3   0  10         35.25         43.68         6.11 o                         
   4   0  10        997.80       1020.43        41.86 o                         
   5   0  10        462.78        415.68        28.24 o                         
   6   0  10        817.38        703.04        38.75 o                         
   7   0  10          2.52          6.51         5.18 o                         
   8   0  10        151.64        183.66        22.50 o                         
   9   0  10        238.46        266.43        14.15 o                         
  10   0  10       2071.65       2104.37        44.03 o                         
  11   0  10          4.28          0.61         3.97 o                         
  12   0  10         53.12         66.80         8.03 o                         
  13   0  10          1.77         -0.86         2.00 o                         
  14   0  10        210.68        229.48        16.52 o                         
  15   0  10        146.13        145.55        10.02 o                         
   1   1  10        459.62        427.54        12.09 o                         
   2   1  10       1142.58       1344.13        24.55 o                         
   3   1  10       2944.62       2798.03        41.24 o                         
   4   1  10         66.58         93.41        11.67 o                         
   5   1  10         29.36         19.65         4.84 o                         
   6   1  10        339.34        387.34        19.05 o                         
   7   1  10       2418.40       2297.54        48.35 o                         
   8   1  10          7.29          3.36         4.16 o                         
   9   1  10       1172.73       1214.28        18.63 o                         
  10   1  10         89.25         92.57         5.78 o                         
  11   1  10        373.67        347.05        13.77 o                         
  12   1  10         17.55         31.53         3.27 o                         
  13   1  10       1062.18       1003.12        22.13 o                         
  14   1  10          1.98          2.26         1.75 o                         
   0   2  10      23471.63      25036.97       315.99 o                         
   1   2  10        579.34        579.10        14.78 o                         
   2   2  10          1.78          6.77         2.62 o                         
   3   2  10        205.28        232.02        12.85 o                         
   4   2  10        203.50        172.06        11.23 o                         
   5   2  10        633.86        592.91        21.19 o                         
   6   2  10        701.96        681.91        23.99 o                         
   7   2  10         19.51         17.84         4.10 o                         
   8   2  10        153.13        167.51         9.29 o                         
   9   2  10        301.67        328.51        17.78 o                         
  10   2  10        661.99        626.02        17.92 o                         
  11   2  10          0.29          0.31         2.27 o                         
  12   2  10        618.15        595.44        18.21 o                         
  13   2  10         15.77         15.47         5.83 o                         
  14   2  10        134.48        109.07         6.62 o                         
   1   3  10       1950.94       1853.62        40.25 o                         
   2   3  10       3007.20       3235.64        53.86 o                         
   3   3  10       2324.91       2284.21        45.93 o                         
   4   3  10          9.11         17.63         5.46 o                         
   5   3  10         13.84         10.91         4.35 o                         
   6   3  10         89.56         96.49        10.60 o                         
   7   3  10       1530.66       1540.88        32.07 o                         
   8   3  10         47.41         65.38         5.68 o                         
   9   3  10         14.77         11.71         2.65 o                         
  10   3  10        129.38        113.79         6.56 o                         
  11   3  10        256.68        254.24         9.50 o                         
  12   3  10        141.24        141.63         6.78 o                         
  13   3  10        305.53        305.81        15.71 o                         
   0   4  10        112.24         86.37        18.82 o                         
   1   4  10        121.43        115.21        11.18 o                         
   2   4  10       2120.22       1982.89        60.49 o                         
   3   4  10         86.36         93.33        12.26 o                         
   4   4  10       1488.97       1504.57        24.67 o                         
   5   4  10        559.16        563.74        15.24 o                         
   6   4  10        771.38        753.73        17.81 o                         
   7   4  10        119.57        118.80         6.41 o                         
   8   4  10         26.86         36.46         3.69 o                         
   9   4  10        161.21        165.97         7.71 o                         
  10   4  10        128.73        146.79         6.86 o                         
  11   4  10        315.92        312.96         9.46 o                         
  12   4  10         99.55        116.98         5.50 o                         
  13   4  10         39.46         23.07         3.97 o                         
   1   5  10         74.21         60.59         6.90 o                         
   2   5  10        100.57        133.57        10.16 o                         
   3   5  10       1001.93        964.06        29.28 o                         
   4   5  10         23.94         31.48         5.70 o                         
   5   5  10          3.00          3.57         2.80 o                         
   6   5  10         40.64         35.32         5.31 o                         
   7   5  10        908.57        890.27        21.31 o                         
   8   5  10          0.65          8.99         3.01 o                         
   9   5  10        859.55        827.36        15.01 o                         
  10   5  10         32.53         54.98         6.85 o                         
  11   5  10         60.90         75.43         6.99 o                         
   0   6  10        899.51        868.79        28.72 o                         
   1   6  10         71.17         77.80         6.38 o                         
   2   6  10        679.49        670.75        26.90 o                         
   3   6  10          1.30          8.51         3.80 o                         
   4   6  10        384.92        409.74        15.42 o                         
   5   6  10        314.06        340.91        14.52 o                         
   6   6  10        967.21       1046.28        22.56 o                         
   7   6  10         73.89         79.15         6.08 o                         
   8   6  10        524.74        437.36        15.90 o                         
   9   6  10        308.38        204.76       127.07 o                         
   1   7  10         28.48         37.69         3.63 o                         
   2   7  10        161.12        160.36        11.67 o                         
   3   7  10         17.93         27.49         7.80 o                         
   4   7  10        890.27        797.25        17.98 o                         
   5   7  10          0.09          0.46         3.35 o                         
   6   7  10        333.20        296.50        10.31 o                         
   7   7  10        378.18        305.48       134.06 o                         
   0   8  10         75.88         75.16         6.92 o                         
   1   1  11         70.21         46.23         5.01 o                         
   2   1  11       1233.28       1236.58        26.15 o                         
   3   1  11        247.62        226.82        12.66 o                         
   4   1  11        412.79        372.77        19.44 o                         
   5   1  11        214.81        171.09        12.97 o                         
   6   1  11          3.49          1.25         3.00 o                         
   7   1  11         94.19         56.43         8.07 o                         
   8   1  11         60.62         43.23         4.17 o                         
   9   1  11         30.63         25.65         2.85 o                         
  10   1  11        169.94        125.32         6.79 o                         
  11   1  11          5.74         -0.07         2.58 o                         
  12   1  11        868.65        754.91        18.68 o                         
  13   1  11         50.82         47.96         4.11 o                         
  14   1  11          0.97          6.80         1.91 o                         
   0   2  11       2324.69       2388.08        51.05 o                         
   1   2  11        128.77        102.67         6.85 o                         
   2   2  11          0.10         -0.17         3.00 o                         
   3   2  11        728.19        656.66        20.24 o                         
   4   2  11        171.62        160.26        11.40 o                         
   5   2  11        107.03        107.27         9.65 o                         
   6   2  11          0.26          1.00         3.57 o                         
   7   2  11        101.90         92.34        10.12 o                         
   8   2  11          8.10          7.12         2.59 o                         
   9   2  11        154.35        115.27         9.31 o                         
  10   2  11        290.98        269.23        12.05 o                         
  11   2  11        245.78        238.07         9.59 o                         
  12   2  11         14.53         13.49         3.74 o                         
  13   2  11        191.21        171.60         9.35 o                         
  14   2  11          1.38          0.00         1.96 o                         
   1   3  11         59.05         53.50         6.96 o                         
   2   3  11        712.07        702.53        28.15 o                         
   3   3  11        110.28         95.18        10.04 o                         
   4   3  11        179.46        171.96        15.88 o                         
   5   3  11          8.29         11.13         6.22 o                         
   6   3  11         19.86         22.49         3.62 o                         
   7   3  11         23.04         35.92         3.27 o                         
   8   3  11        192.74        177.41        10.31 o                         
   9   3  11         89.68         93.23         6.99 o                         
  10   3  11         36.49         29.46         3.84 o                         
  11   3  11         46.45         55.53         4.76 o                         
  12   3  11        303.13        299.74        12.25 o                         
  13   3  11        115.01         82.89         6.12 o                         
   0   4  11         65.45         58.10        14.03 o                         
   1   4  11        238.66        233.95        19.24 o                         
   2   4  11        118.60        125.06        13.12 o                         
   3   4  11        750.71        696.40        33.29 o                         
   4   4  11        109.42        126.22         8.37 o                         
   5   4  11         10.58         14.95         3.36 o                         
   6   4  11         95.40        111.08         6.93 o                         
   7   4  11          8.24         16.53         3.23 o                         
   8   4  11        112.41        105.06        10.33 o                         
   9   4  11         14.46         12.70         3.05 o                         
  10   4  11         26.70         39.57         3.61 o                         
  11   4  11         32.11         29.64         3.14 o                         
  12   4  11         80.18         93.54         4.77 o                         
   1   5  11        229.04        228.42         9.01 o                         
   2   5  11        741.78        752.06        17.42 o                         
   3   5  11         86.43        109.38        11.14 o                         
   4   5  11        104.52        113.11        15.38 o                         
   5   5  11         11.79         14.04         4.75 o                         
   6   5  11        296.94        313.89        13.27 o                         
   7   5  11         62.67         78.81         7.23 o                         
   8   5  11         21.38         39.33         8.82 o                         
   9   5  11        114.76        134.91        22.63 o                         
  10   5  11        193.23        207.88        11.79 o                         
  11   5  11          3.46          2.86         2.70 o                         
   0   6  11         11.48         21.38         5.59 o                         
   1   6  11        505.87        515.78        15.55 o                         
   2   6  11        431.23        432.06        21.51 o                         
   3   6  11         43.42         36.43         5.19 o                         
   4   6  11        169.07        176.65        22.01 o                         
   5   6  11         29.14         39.64         5.58 o                         
   6   6  11        712.61        758.32        70.23 o                         
   7   6  11         76.28         73.07         5.95 o                         
   8   6  11         40.39         40.46         4.20 o                         
   9   6  11          6.44          3.06         7.23 o                         
   1   7  11          0.41          2.01         1.29 o                         
   2   7  11         25.03         37.41         4.69 o                         
   3   7  11          2.27          2.72         2.38 o                         
   4   7  11        110.78        103.63         6.68 o                         
   5   7  11          4.33          4.25         2.18 o                         
   6   7  11         73.89         83.90        11.34 o                         
   0   0  12      49583.05      56605.73       511.82 o                         
   1   0  12        171.38        217.80        13.19 o                         
   2   0  12         73.18         85.53         8.71 o                         
   3   0  12        204.02        190.37        14.08 o                         
   4   0  12       5323.58       5630.47       107.60 o                         
   5   0  12         42.65         28.90         8.06 o                         
   6   0  12        688.47        630.36        38.81 o                         
   7   0  12        137.63        113.29        17.41 o                         
   8   0  12        228.58        211.57        12.46 o                         
   9   0  12        378.11        373.69        17.43 o                         
  10   0  12       1403.24       1310.64        39.09 o                         
  11   0  12         18.36         13.42         5.55 o                         
  12   0  12       1007.03        840.13        31.64 o                         
  13   0  12          7.83          7.83         2.48 o                         
  14   0  12        117.50         83.88        17.28 o                         
   1   1  12        729.34        681.90        16.84 o                         
   2   1  12        782.47        853.59        22.31 o                         
   3   1  12       2091.77       1984.51        43.78 o                         
   4   1  12         86.46         87.38        12.08 o                         
   5   1  12         39.54         56.38         7.99 o                         
   6   1  12         42.58         27.50         4.33 o                         
   7   1  12       1430.92       1330.35        38.72 o                         
   8   1  12          0.74         -1.74         2.55 o                         
   9   1  12        438.95        439.09        10.93 o                         
  10   1  12        209.04        200.24        10.95 o                         
  11   1  12        317.17        282.44        18.32 o                         
  12   1  12          9.45         16.47         3.32 o                         
  13   1  12       1072.05       1007.26        18.19 o                         
  14   1  12         71.32         55.03         3.56 o                         
   0   2  12        388.02        331.35        20.79 o                         
   1   2  12        333.77        322.20        12.10 o                         
   2   2  12       1547.92       1558.20        35.65 o                         
   3   2  12         67.46         82.57         9.80 o                         
   4   2  12       1204.93       1096.81        35.98 o                         
   5   2  12        361.24        369.43        20.13 o                         
   6   2  12       1800.18       1726.95        50.13 o                         
   7   2  12         56.30         52.15         6.86 o                         
   8   2  12          0.12         -2.23         2.23 o                         
   9   2  12        791.45        780.95        25.72 o                         
  10   2  12       1075.65       1084.74        23.31 o                         
  11   2  12        274.85        262.74         9.81 o                         
  12   2  12        115.69        137.68        10.02 o                         
  13   2  12         48.49         44.10         4.93 o                         
  14   2  12         25.89         28.34         2.83 o                         
   1   3  12         16.63          6.18         3.33 o                         
   2   3  12        102.46         93.06        12.51 o                         
   3   3  12        759.17        644.27        26.21 o                         
   4   3  12        254.94        249.46        19.65 o                         
   5   3  12         93.94         77.07        10.91 o                         
   6   3  12        463.24        468.11        12.50 o                         
   7   3  12        549.50        533.19        17.00 o                         
   8   3  12         42.67         45.27        10.12 o                         
   9   3  12        672.40        678.51        38.83 o                         
  10   3  12         57.44         64.74         5.04 o                         
  11   3  12        172.61        170.87         7.66 o                         
  12   3  12        107.26        111.77         7.55 o                         
  13   3  12        187.40        178.94        20.89 o                         
   0   4  12        661.76        546.36        39.34 o                         
   1   4  12        166.84        109.10        13.29 o                         
   2   4  12        142.39        131.18         9.71 o                         
   3   4  12         23.80         10.53         5.56 o                         
   4   4  12        836.58        814.66        38.58 o                         
   5   4  12        483.84        487.28        14.78 o                         
   6   4  12       2335.56       2476.82        66.39 o                         
   7   4  12          0.62          2.88         1.58 o                         
   8   4  12         93.52         83.69         5.37 o                         
   9   4  12        409.22        402.11        11.35 o                         
  10   4  12        432.66        432.22        11.20 o                         
  11   4  12          0.45          3.73         1.64 o                         
  12   4  12        159.54        131.52         6.93 o                         
   1   5  12        652.21        616.75        19.02 o                         
   2   5  12        986.16        923.06        24.37 o                         
   3   5  12        414.54        407.72        15.49 o                         
   4   5  12        647.37        702.03        20.22 o                         
   5   5  12          0.10          2.69         2.67 o                         
   6   5  12        295.26        314.76        18.91 o                         
   7   5  12        619.90        632.91        17.84 o                         
   8   5  12        504.54        462.65        35.01 o                         
   9   5  12         12.27         23.05         3.32 o                         
  10   5  12        116.32         96.63         8.20 o                         
  11   5  12         14.26         12.87         2.29 o                         
   0   6  12       1340.43       1392.48        37.23 o                         
   1   6  12         75.92         84.60         6.78 o                         
   2   6  12         36.42         39.76         4.49 o                         
   3   6  12        243.07        243.83        22.40 o                         
   4   6  12        324.57        345.80        22.77 o                         
   5   6  12        473.49        476.41        25.58 o                         
   6   6  12         53.97         53.25         5.65 o                         
   7   6  12        254.77        242.73         9.70 o                         
   8   6  12        107.98         85.95         5.55 o                         
   9   6  12          1.63         -2.65         2.65 o                         
   1   7  12          7.42          4.92         1.73 o                         
   2   7  12        396.80        390.35        26.60 o                         
   3   7  12        221.82        212.95         9.43 o                         
   4   7  12        342.77        309.90        10.71 o                         
   5   7  12         20.21         18.29         3.05 o                         
   6   7  12          0.76          1.72         1.85 o                         
   1   1  13         96.58         68.73         6.16 o                         
   2   1  13          0.10          4.87         3.70 o                         
   3   1  13        965.61        885.62        27.64 o                         
   4   1  13        179.02        134.30        13.22 o                         
   5   1  13         31.02         16.99         5.36 o                         
   6   1  13        130.74        115.69        12.43 o                         
   7   1  13         56.70         58.15         6.25 o                         
   8   1  13         25.82         22.31         4.08 o                         
   9   1  13         10.08         12.91         3.68 o                         
  10   1  13        181.28        165.74        10.68 o                         
  11   1  13         26.78         18.78         4.06 o                         
  12   1  13        476.35        416.90        16.67 o                         
  13   1  13        311.02        248.81         7.19 o                         
  14   1  13         19.31         31.66         2.75 o                         
   0   2  13       4214.99       3701.68       133.24 o                         
   1   2  13         54.27         44.90         5.07 o                         
   2   2  13          9.50          8.16         3.92 o                         
   3   2  13       1144.85       1072.92        35.45 o                         
   4   2  13         83.84         74.13        10.27 o                         
   5   2  13        169.72        151.51        15.21 o                         
   6   2  13         59.14         53.49         8.59 o                         
   7   2  13          1.13          4.94         3.22 o                         
   8   2  13         28.49         41.71         4.10 o                         
   9   2  13        166.21        149.00         8.60 o                         
  10   2  13         80.89         73.44         9.15 o                         
  11   2  13         74.34         63.38         6.99 o                         
  12   2  13         31.17         20.46         5.58 o                         
  13   2  13        124.50        125.41         7.81 o                         
   1   3  13          1.24         -1.45         4.65 o                         
   2   3  13         14.99         12.52         5.32 o                         
   3   3  13         99.68        116.85        13.96 o                         
   4   3  13        670.93        647.00        31.98 o                         
   5   3  13          1.73          9.22         5.95 o                         
   6   3  13        796.82        763.72        16.37 o                         
   7   3  13          1.34         12.86         3.67 o                         
   8   3  13         28.93         24.86         3.87 o                         
   9   3  13         20.57         17.51         3.60 o                         
  10   3  13         54.11         58.61         4.81 o                         
  11   3  13          4.74          3.04         1.99 o                         
  12   3  13        175.69        179.42        13.26 o                         
  13   3  13        104.66         85.09         5.94 o                         
   0   4  13         69.16         62.48        23.37 o                         
   1   4  13        160.77        170.55        12.04 o                         
   2   4  13        399.94        375.77        15.06 o                         
   3   4  13         53.98         43.58         6.83 o                         
   4   4  13        726.74        765.74        37.77 o                         
   5   4  13        506.71        557.00        33.39 o                         
   6   4  13       1971.69       2058.87        32.07 o                         
   7   4  13        676.83        691.44        15.19 o                         
   8   4  13         19.43         24.05         3.05 o                         
   9   4  13         27.09         24.22         2.94 o                         
  10   4  13         23.88         23.44         3.02 o                         
  11   4  13        110.65        123.31         5.51 o                         
  12   4  13          0.11          0.14         1.86 o                         
   1   5  13        142.09        153.24        10.00 o                         
   2   5  13        131.70        140.99         8.41 o                         
   3   5  13         74.89         79.93         7.23 o                         
   4   5  13        796.35        920.55        22.75 o                         
   5   5  13          5.66          3.93         2.69 o                         
   6   5  13        180.66        192.09        12.93 o                         
   7   5  13        148.01        161.76        15.15 o                         
   8   5  13         16.31         29.92         4.10 o                         
   9   5  13        302.60        300.33        10.98 o                         
  10   5  13          5.77          5.61         2.05 o                         
   0   6  13        609.87        688.68        26.26 o                         
   1   6  13         11.37         16.59         3.26 o                         
   2   6  13         12.79         25.77         5.37 o                         
   3   6  13          2.20          4.83         4.94 o                         
   4   6  13        194.83        199.37        10.52 o                         
   5   6  13        125.29        143.91         8.44 o                         
   6   6  13         11.15          9.85         2.92 o                         
   7   6  13          1.22          4.95         2.88 o                         
   8   6  13         96.85        110.58         8.38 o                         
   1   7  13          5.43         11.21         2.02 o                         
   2   7  13         53.38         51.13         4.76 o                         
   3   7  13         45.42         49.62         4.67 o                         
   4   7  13         84.99         98.30         6.67 o                         
   5   7  13         25.08         28.67         3.33 o                         
   0   0  14       1155.19       1100.68        45.07 o                         
   1   0  14       1143.20       1186.33        33.32 o                         
   2   0  14         35.52         47.92         8.08 o                         
   3   0  14       1686.63       1862.44        64.30 o                         
   4   0  14        831.12        748.15        42.52 o                         
   5   0  14        519.01        518.53        36.54 o                         
   6   0  14       1497.05       1519.28        65.21 o                         
   7   0  14          3.13         10.07         3.68 o                         
   8   0  14          8.71          6.63         6.14 o                         
   9   0  14       2048.61       2064.23        51.33 o                         
  10   0  14       3274.26       3051.98        41.15 o                         
  11   0  14        268.69        221.34        10.92 o                         
  12   0  14          8.92         13.53         3.31 o                         
  13   0  14         82.91         66.32         6.41 o                         
  14   0  14        658.35        693.39        18.38 o                         
   1   1  14        965.29       1002.91        22.06 o                         
   2   1  14       1797.86       2125.57        42.24 o                         
   3   1  14       4864.34       5232.06        68.21 o                         
   4   1  14          8.29          7.41         4.59 o                         
   5   1  14        666.48        682.64        30.68 o                         
   6   1  14         33.05         26.13         7.11 o                         
   7   1  14        821.70        828.55        16.15 o                         
   8   1  14        152.27        154.80         7.00 o                         
   9   1  14       1547.50       1519.05        24.48 o                         
  10   1  14        166.32        161.05        27.64 o                         
  11   1  14          2.60          2.95         2.97 o                         
  12   1  14        335.92        322.08        10.59 o                         
  13   1  14        789.90        754.06        11.75 o                         
  14   1  14        186.58        181.84         9.99 o                         
   0   2  14       2051.97       2045.01        76.87 o                         
   1   2  14          0.98          0.22         3.39 o                         
   2   2  14         36.12         24.53         6.21 o                         
   3   2  14         29.13         28.38         7.88 o                         
   4   2  14       4505.65       4349.69        89.11 o                         
   5   2  14         19.20         33.82         7.68 o                         
   6   2  14       1382.06       1335.64        37.83 o                         
   7   2  14         57.21         41.94         5.73 o                         
   8   2  14       1100.75       1123.94        35.89 o                         
   9   2  14          3.35          9.64         2.34 o                         
  10   2  14        357.57        369.96        13.27 o                         
  11   2  14          4.75          2.08         2.69 o                         
  12   2  14        109.07        107.77         7.97 o                         
  13   2  14         14.28         13.96         2.55 o                         
   1   3  14        856.21        709.22        32.27 o                         
   2   3  14        460.60        394.21        23.22 o                         
   3   3  14       1234.36       1084.31        41.63 o                         
   4   3  14        914.64        934.20        25.97 o                         
   5   3  14        368.51        309.70        22.90 o                         
   6   3  14        682.26        722.84        27.07 o                         
   7   3  14       1208.80       1180.38        21.07 o                         
   8   3  14        412.07        418.93        19.88 o                         
   9   3  14        881.23        834.63        20.50 o                         
  10   3  14         51.54         49.21         4.25 o                         
  11   3  14          2.14          3.47         2.01 o                         
  12   3  14         37.30         34.47         7.69 o                         
   0   4  14        687.90        640.76        96.46 o                         
   1   4  14         18.48         31.60         5.20 o                         
   2   4  14         50.79         41.02         6.19 o                         
   3   4  14         21.75         17.44         3.92 o                         
   4   4  14        566.20        516.12        22.19 o                         
   5   4  14       1099.41       1054.01        23.61 o                         
   6   4  14         71.04         79.32        17.86 o                         
   7   4  14        246.74        252.44         9.38 o                         
   8   4  14         15.04         14.18         2.62 o                         
   9   4  14        415.70        375.01        10.32 o                         
  10   4  14        205.74        203.30         7.22 o                         
  11   4  14         11.93         10.47         2.83 o                         
   1   5  14          1.57          3.22         2.86 o                         
   2   5  14        564.60        521.08        14.02 o                         
   3   5  14        533.10        494.60        34.06 o                         
   4   5  14         42.70         47.22         5.71 o                         
   5   5  14         25.75         18.56         3.76 o                         
   6   5  14          0.47         -2.30         2.47 o                         
   7   5  14         18.54          7.41         3.66 o                         
   8   5  14         49.34         48.96         3.89 o                         
   9   5  14        119.54        121.15         5.82 o                         
  10   5  14        282.39        244.87        24.35 o                         
   0   6  14          2.49          4.65         3.40 o                         
   1   6  14         16.90         21.36         3.15 o                         
   2   6  14        254.94        248.33        15.71 o                         
   3   6  14         12.12          6.21         3.17 o                         
   4   6  14        195.53        160.09         9.41 o                         
   5   6  14         51.80         50.50         5.26 o                         
   6   6  14        183.81        178.54         8.47 o                         
   7   6  14          6.86          2.55         2.06 o                         
   8   6  14        280.43        262.97         8.12 o                         
   1   7  14        515.61        462.54        11.20 o                         
   2   7  14         82.46         75.96        10.83 o                         
   3   7  14        337.90        319.28        26.07 o                         
   4   7  14         26.71         32.52         3.42 o                         
   5   7  14         56.87         39.68         4.58 o                         
   1   1  15          4.71          2.36         3.31 o                         
   2   1  15        854.59        810.92        27.51 o                         
   3   1  15        130.79        132.02        13.53 o                         
   4   1  15       1006.68        874.54        35.28 o                         
   5   1  15         69.73         46.47         9.29 o                         
   6   1  15        905.43        792.69        33.77 o                         
   7   1  15        461.50        463.47        12.00 o                         
   8   1  15          1.77          3.10         1.77 o                         
   9   1  15        128.56        121.20         7.02 o                         
  10   1  15         51.95         45.49         6.45 o                         
  11   1  15        235.72        184.17        10.54 o                         
  12   1  15          1.56          0.31         2.05 o                         
  13   1  15         21.05         18.23         2.02 o                         
   0   2  15         68.12         69.12         9.70 o                         
   1   2  15        417.03        368.54        18.22 o                         
   2   2  15          1.22          1.46         3.98 o                         
   3   2  15         42.41         32.35         8.35 o                         
   4   2  15        171.70        136.04        16.44 o                         
   5   2  15        209.32        195.04         8.74 o                         
   6   2  15       1355.10       1231.15        29.55 o                         
   7   2  15        760.10        752.17        23.09 o                         
   8   2  15         11.44         18.18         6.29 o                         
   9   2  15         65.19         55.47         9.40 o                         
  10   2  15         77.96         64.37        10.44 o                         
  11   2  15         10.80          4.03         3.07 o                         
  12   2  15         95.19         79.67         5.43 o                         
  13   2  15         86.41         72.26         5.12 o                         
   1   3  15         68.05         61.93        10.34 o                         
   2   3  15          4.63          9.53         5.59 o                         
   3   3  15        768.61        783.83        25.93 o                         
   4   3  15        570.54        576.81        18.91 o                         
   5   3  15        242.15        254.90        16.73 o                         
   6   3  15        127.96        112.15        11.02 o                         
   7   3  15       1360.84       1279.74        25.92 o                         
   8   3  15          4.45          7.33         2.73 o                         
   9   3  15        357.11        307.73        13.87 o                         
  10   3  15          2.84          3.81         2.14 o                         
  11   3  15          0.93         -0.44         2.25 o                         
  12   3  15         37.49         41.06         4.34 o                         
   0   4  15        577.72        516.87        64.77 o                         
   1   4  15        492.19        494.02        30.70 o                         
   2   4  15         73.87         73.76         7.10 o                         
   3   4  15        141.76        147.89         8.23 o                         
   4   4  15       1149.99       1156.88        32.49 o                         
   5   4  15         30.34         34.85         3.82 o                         
   6   4  15         58.56         64.42         6.06 o                         
   7   4  15        352.51        320.92        18.38 o                         
   8   4  15          2.79          4.90         2.53 o                         
   9   4  15        130.11        146.27        10.01 o                         
  10   4  15         24.43         24.53         2.70 o                         
  11   4  15          8.62         11.42         2.39 o                         
   1   5  15          9.65          7.71         3.35 o                         
   2   5  15         45.51         45.45         4.23 o                         
   3   5  15          0.43          5.03         7.33 o                         
   4   5  15          0.35         -3.00         3.00 o                         
   5   5  15          3.67          3.31         2.40 o                         
   6   5  15          6.19          8.06         2.75 o                         
   7   5  15         87.69         96.10         6.50 o                         
   8   5  15         18.54         19.30         2.48 o                         
   9   5  15        224.67        208.47         7.30 o                         
  10   5  15         19.56         26.84         2.52 o                         
   0   6  15         32.46         39.78         7.21 o                         
   1   6  15        197.55        258.53        12.78 o                         
   2   6  15          0.38         -0.10         2.23 o                         
   3   6  15         13.86          4.14         4.69 o                         
   4   6  15         16.77         20.91         3.85 o                         
   5   6  15        110.61        112.35        16.89 o                         
   6   6  15         37.99         42.51        10.97 o                         
   7   6  15          1.44          3.22         1.59 o                         
   8   6  15         75.16         76.17         5.57 o                         
   1   7  15         14.40         16.22         2.00 o                         
   2   7  15         65.25         56.16         5.68 o                         
   3   7  15         21.20         20.30         7.94 o                         
   4   7  15         12.44          9.57         2.04 o                         
   0   0  16       1525.11       1362.64        54.75 o                         
   1   0  16       1343.24       1408.25        39.24 o                         
   2   0  16        165.01        197.87        22.07 o                         
   3   0  16        224.25        232.68        24.62 o                         
   4   0  16       4261.46       4228.51       108.16 o                         
   5   0  16        168.11        139.82        20.70 o                         
   6   0  16       2710.55       2969.71        61.73 o                         
   7   0  16         11.47          8.36         3.10 o                         
   8   0  16        553.42        591.18        18.84 o                         
   9   0  16       1557.38       1667.14        30.89 o                         
  10   0  16          5.68         10.10         3.93 o                         
  11   0  16        562.96        505.95        15.33 o                         
  12   0  16          6.98         12.00         3.23 o                         
  13   0  16         93.72         66.19         6.80 o                         
   1   1  16       1024.48       1087.79        27.64 o                         
   2   1  16        901.62        994.76        30.68 o                         
   3   1  16       2306.04       2469.81        57.40 o                         
   4   1  16        152.69        166.57        15.67 o                         
   5   1  16        104.61        114.04         6.67 o                         
   6   1  16        435.27        453.92        15.50 o                         
   7   1  16       1773.25       1883.97        53.21 o                         
   8   1  16        314.88        308.72        12.61 o                         
   9   1  16       1565.92       1591.81        19.66 o                         
  10   1  16        106.38         99.87         5.84 o                         
  11   1  16         10.41          8.49         3.29 o                         
  12   1  16        528.37        515.38        12.35 o                         
  13   1  16        292.43        296.26         9.02 o                         
   0   2  16        925.88        861.88        41.22 o                         
   1   2  16        885.14        920.75        36.58 o                         
   2   2  16        242.60        220.80        15.81 o                         
   3   2  16        608.54        634.65        30.37 o                         
   4   2  16       1188.44       1174.77        16.89 o                         
   5   2  16       3238.73       3355.03        32.83 o                         
   6   2  16        386.63        328.19        11.09 o                         
   7   2  16       2758.30       2904.82       104.76 o                         
   8   2  16          0.23         -0.66         4.50 o                         
   9   2  16       1267.69       1230.24        41.07 o                         
  10   2  16       1287.54       1187.99        39.26 o                         
  11   2  16         20.32         11.69         3.03 o                         
  12   2  16          9.95         11.97         2.63 o                         
   1   3  16        217.16        236.49        10.08 o                         
   2   3  16        100.86         88.36         8.49 o                         
   3   3  16       1441.45       1422.96        52.39 o                         
   4   3  16         31.32         23.07         3.26 o                         
   5   3  16         82.18         82.65         6.63 o                         
   6   3  16       1007.35       1033.16        33.96 o                         
   7   3  16        137.87        142.14        13.02 o                         
   8   3  16          2.38          1.89         3.50 o                         
   9   3  16        416.78        383.64        21.58 o                         
  10   3  16         12.71         16.29         3.21 o                         
  11   3  16         76.52         78.02         6.22 o                         
  12   3  16        137.39        134.08         6.53 o                         
   0   4  16        883.74        865.57        79.00 o                         
   1   4  16         81.86         64.94         6.97 o                         
   2   4  16         78.36         65.01        17.64 o                         
   3   4  16         63.30         56.19        21.73 o                         
   4   4  16         94.44        114.38        11.83 o                         
   5   4  16         13.14         10.41         2.53 o                         
   6   4  16        118.46        103.76         5.88 o                         
   7   4  16        249.49        235.08         8.47 o                         
   8   4  16        201.41        214.11         6.74 o                         
   9   4  16        135.60        133.18         5.81 o                         
  10   4  16        540.79        554.00        10.49 o                         
  11   4  16        144.43        131.71         5.90 o                         
   1   5  16        378.32        315.61        11.59 o                         
   2   5  16         53.71         51.36         5.15 o                         
   3   5  16        288.34        257.93        12.48 o                         
   4   5  16         93.66         68.88         9.83 o                         
   5   5  16         14.37         11.19         3.23 o                         
   6   5  16          1.40          0.30         2.12 o                         
   7   5  16        196.51        189.91         9.69 o                         
   8   5  16         74.72         69.53         3.69 o                         
   9   5  16         38.55         31.70         2.62 o                         
   0   6  16         60.26         56.72         9.79 o                         
   1   6  16        587.92        553.02        13.17 o                         
   2   6  16        101.09         82.77         7.99 o                         
   3   6  16          6.83         10.22         3.08 o                         
   4   6  16        346.51        337.67        13.38 o                         
   5   6  16        190.16        158.66        17.30 o                         
   6   6  16          1.30          0.03         4.01 o                         
   7   6  16         16.32         13.91         2.13 o                         
   1   7  16          2.82          2.78         1.31 o                         
   2   7  16         12.18          3.13         1.81 o                         
   3   7  16         80.14         65.40         3.81 o                         
   1   1  17          0.49          3.99         3.00 o                         
   2   1  17         65.06         66.13         8.95 o                         
   3   1  17        322.45        272.68        20.60 o                         
   4   1  17          7.99          0.74         5.82 o                         
   5   1  17        239.80        209.69         9.08 o                         
   6   1  17         17.44          9.47         3.11 o                         
   7   1  17       1640.05       1511.52        38.96 o                         
   8   1  17         76.84         69.93         4.69 o                         
   9   1  17        136.67        117.94         6.73 o                         
  10   1  17          5.88          4.11         2.03 o                         
  11   1  17        140.50        107.41         9.73 o                         
  12   1  17          8.87         10.87         2.87 o                         
  13   1  17        126.52         85.24         4.08 o                         
   0   2  17          1.35          1.89         9.54 o                         
   1   2  17        372.36        350.40        20.00 o                         
   2   2  17         31.35         35.20         3.44 o                         
   3   2  17          0.60          0.75         5.38 o                         
   4   2  17       1301.82       1194.00        17.58 o                         
   5   2  17        430.58        404.19        10.67 o                         
   6   2  17         67.08         66.56         5.19 o                         
   7   2  17        458.35        430.91        13.31 o                         
   8   2  17         19.46         23.55         4.95 o                         
   9   2  17        100.62         92.17         8.17 o                         
  10   2  17        346.92        327.41        13.93 o                         
  11   2  17        102.22         86.21         7.00 o                         
  12   2  17         93.98         88.31         5.79 o                         
   1   3  17         22.65         27.04         4.47 o                         
   2   3  17        340.11        336.42         9.61 o                         
   3   3  17         16.64         32.19         3.23 o                         
   4   3  17          4.26          2.71         2.27 o                         
   5   3  17         14.02         14.17         3.46 o                         
   6   3  17        341.14        363.62        17.00 o                         
   7   3  17        125.14        147.56         9.12 o                         
   8   3  17         64.61         53.03         8.48 o                         
   9   3  17         93.03         89.14        10.43 o                         
  10   3  17         13.72         18.08         3.77 o                         
  11   3  17        127.44        129.87         6.97 o                         
   0   4  17         81.91         85.93        11.30 o                         
   1   4  17         18.55         17.33         7.00 o                         
   2   4  17          0.29          2.85         4.00 o                         
   3   4  17         76.17         76.86        21.08 o                         
   4   4  17         98.84        131.41        12.01 o                         
   5   4  17          2.33          2.87         2.08 o                         
   6   4  17        182.09        172.63        11.77 o                         
   7   4  17        131.54        128.21         7.62 o                         
   8   4  17         18.38         18.72         2.55 o                         
   9   4  17          0.16          6.60         2.11 o                         
  10   4  17        671.47        708.37        13.81 o                         
   1   5  17         49.85         57.22         6.24 o                         
   2   5  17          1.54         -0.48         2.23 o                         
   3   5  17        414.14        395.30        34.82 o                         
   4   5  17         55.44         55.57         7.43 o                         
   5   5  17         19.73         20.83         6.66 o                         
   6   5  17         12.41         11.61         2.54 o                         
   7   5  17         53.83         46.44         4.48 o                         
   8   5  17        104.69         90.47         6.68 o                         
   9   5  17          3.40          0.22         0.69 o                         
   0   6  17         39.40         20.89         9.84 o                         
   1   6  17          0.12          2.75         1.53 o                         
   2   6  17         26.40         31.71         5.99 o                         
   3   6  17         92.08         83.74        15.41 o                         
   4   6  17         31.56         24.09         3.30 o                         
   5   6  17          7.26          8.81         2.11 o                         
   6   6  17         17.79         22.19         6.17 o                         
   0   0  18        465.99        404.61        32.04 o                         
   1   0  18         19.86         16.56         7.15 o                         
   2   0  18       4499.94       4931.48       117.68 o                         
   3   0  18        230.53        256.70        13.33 o                         
   4   0  18       2242.89       2345.44        40.05 o                         
   5   0  18       5034.71       5676.79        64.01 o                         
   6   0  18       3357.92       3475.60        51.18 o                         
   7   0  18       3842.77       3782.77        61.06 o                         
   8   0  18          0.28          1.14         3.41 o                         
   9   0  18        918.44        913.39        28.24 o                         
  10   0  18        386.88        356.54        16.34 o                         
  11   0  18        252.77        215.78        15.24 o                         
  12   0  18        835.35        633.95        27.46 o                         
   1   1  18        180.69        149.40        11.71 o                         
   2   1  18       1569.54       1515.66        37.29 o                         
   3   1  18        258.89        260.48         7.94 o                         
   4   1  18         11.49          5.41         1.55 o                         
   5   1  18         52.72         62.15         5.37 o                         
   6   1  18        898.01        930.45        17.41 o                         
   7   1  18        973.37       1028.68        28.06 o                         
   8   1  18        397.53        364.91        10.78 o                         
   9   1  18        118.62        133.09         6.53 o                         
  10   1  18         36.25         34.53         5.66 o                         
  11   1  18        665.57        586.23        20.57 o                         
  12   1  18         53.58         43.62         3.31 o                         
   0   2  18       4682.56       4578.94        70.02 o                         
   1   2  18        276.84        268.49         8.00 o                         
   2   2  18          7.03         15.26         4.66 o                         
   3   2  18        107.54        121.41         5.65 o                         
   4   2  18         11.49         21.98         3.14 o                         
   5   2  18         99.08         86.41         8.97 o                         
   6   2  18        968.25        969.97        21.85 o                         
   7   2  18         35.99         39.69         4.70 o                         
   8   2  18        224.15        221.57        10.00 o                         
   9   2  18         92.11         81.88         9.87 o                         
  10   2  18        290.31        259.00        15.48 o                         
  11   2  18        205.89        191.81        15.83 o                         
  12   2  18         42.86         35.46         3.55 o                         
   1   3  18        464.54        466.53        14.69 o                         
   2   3  18        514.62        495.77        11.90 o                         
   3   3  18        260.49        257.47        12.48 o                         
   4   3  18         50.62         51.32         5.13 o                         
   5   3  18        557.69        598.65        16.96 o                         
   6   3  18          4.38          5.05         7.74 o                         
   7   3  18        108.03        105.20         7.36 o                         
   8   3  18         57.67         50.66         7.85 o                         
   9   3  18          2.86          7.69         4.79 o                         
  10   3  18         67.84         54.82         4.99 o                         
  11   3  18         16.93         21.85         4.03 o                         
   0   4  18       1010.62       1010.75        35.12 o                         
   1   4  18        727.85        800.56        21.60 o                         
   2   4  18        773.98        718.02        75.95 o                         
   3   4  18         72.73         73.11        28.48 o                         
   4   4  18       1037.52       1091.35        32.53 o                         
   5   4  18        144.34        153.71         8.41 o                         
   6   4  18        813.09        748.10        17.99 o                         
   7   4  18          3.50          5.02         2.10 o                         
   8   4  18         16.68         14.06         2.65 o                         
   9   4  18        365.58        376.97        14.70 o                         
  10   4  18        280.85        257.95         9.07 o                         
   1   5  18          2.55          3.30         2.54 o                         
   2   5  18         51.01         40.19         4.66 o                         
   3   5  18         55.94         51.00        16.89 o                         
   4   5  18          3.84         10.39         5.14 o                         
   5   5  18          0.04          5.44         3.70 o                         
   6   5  18          0.20         -0.88         3.59 o                         
   7   5  18        408.31        381.34        16.14 o                         
   8   5  18          8.04          2.08         1.51 o                         
   0   6  18        129.41        131.62        10.60 o                         
   1   6  18         13.86         10.65         2.59 o                         
   2   6  18         20.15         17.57         3.67 o                         
   3   6  18        137.18        125.68        10.44 o                         
   4   6  18         18.92         15.41         4.58 o                         
   5   6  18         38.14         29.66         5.61 o                         
   6   6  18        416.92        384.73        13.52 o                         
   1   1  19        174.30        148.44         7.10 o                         
   2   1  19        501.11        425.54        10.58 o                         
   3   1  19        118.84        123.15         5.99 o                         
   4   1  19        192.64        176.16         7.00 o                         
   5   1  19          9.31         14.08         3.77 o                         
   6   1  19       1089.16        980.99        18.36 o                         
   7   1  19         77.11         68.83         5.31 o                         
   8   1  19         29.27         22.08         4.85 o                         
   9   1  19        112.49        102.01         6.97 o                         
  10   1  19          1.35          1.75         3.54 o                         
  11   1  19          0.36          1.77         2.96 o                         
  12   1  19        171.33        114.04         5.54 o                         
   0   2  19        153.64        150.35        11.01 o                         
   1   2  19         84.61         80.66         5.94 o                         
   2   2  19        801.11        753.19        13.96 o                         
   3   2  19         81.96         72.69         4.74 o                         
   4   2  19        411.03        418.90        12.02 o                         
   5   2  19        252.05        222.84         9.22 o                         
   6   2  19         60.65         56.51         5.78 o                         
   7   2  19        288.37        285.54        11.83 o                         
   8   2  19         67.30         65.21         8.68 o                         
   9   2  19         24.72         18.09         5.34 o                         
  10   2  19        180.20        150.81        11.17 o                         
  11   2  19        101.65         98.79         6.01 o                         
   1   3  19          6.75         10.82         3.95 o                         
   2   3  19          6.64          9.07         2.11 o                         
   3   3  19        286.98        283.85        11.91 o                         
   4   3  19         53.37         60.59         7.87 o                         
   5   3  19          5.11          6.93         3.09 o                         
   6   3  19          2.80         -1.05         2.37 o                         
   7   3  19         10.19          5.29         2.40 o                         
   8   3  19          1.91          6.33         4.38 o                         
   9   3  19          0.13          1.92         2.77 o                         
  10   3  19         37.36         29.28         3.52 o                         
  11   3  19         92.86         73.73         8.22 o                         
   0   4  19        538.57        526.14        25.13 o                         
   1   4  19         20.21         28.84         5.29 o                         
   2   4  19        117.98        123.74        12.67 o                         
   3   4  19          8.64         24.75         6.70 o                         
   4   4  19         14.08         24.37         6.05 o                         
   5   4  19          7.16          2.20         2.15 o                         
   6   4  19         75.87         91.02         6.15 o                         
   7   4  19          0.02          2.57         1.79 o                         
   8   4  19         83.40         86.44         5.53 o                         
   9   4  19        183.64        175.85         9.86 o                         
   1   5  19          7.41         12.35         3.00 o                         
   2   5  19         58.11         53.88         5.15 o                         
   3   5  19          1.21          0.59         4.02 o                         
   4   5  19         90.92         87.63         9.42 o                         
   5   5  19          2.99          7.95         4.11 o                         
   6   5  19          0.64          1.15         2.73 o                         
   7   5  19         30.05         34.91         4.67 o                         
   8   5  19        148.05        137.34         6.60 o                         
   0   6  19          7.93         15.91         3.90 o                         
   1   6  19          1.03          5.40         1.88 o                         
   2   6  19         42.72         48.66         6.47 o                         
   3   6  19          9.28         14.27         4.16 o                         
   4   6  19         52.10         51.86         6.08 o                         
   5   6  19        111.05        132.59         8.28 o                         
   0   0  20        799.85        881.35        43.26 o                         
   1   0  20        117.42        121.76         6.75 o                         
   2   0  20        407.73        437.29        12.89 o                         
   3   0  20        370.69        432.53        37.08 o                         
   4   0  20        843.53        930.02        51.22 o                         
   5   0  20        199.51        200.41        14.67 o                         
   6   0  20         31.90         19.95         5.71 o                         
   7   0  20         86.27         76.67         9.47 o                         
   8   0  20         79.96         86.73         9.19 o                         
   9   0  20        684.52        709.06        17.03 o                         
  10   0  20        354.51        317.02        10.40 o                         
  11   0  20          1.05          1.64         1.99 o                         
   1   1  20       1181.34       1209.43        23.65 o                         
   2   1  20       1891.02       1864.53        28.36 o                         
   3   1  20        899.78        929.55        15.52 o                         
   4   1  20       1552.27       1680.39        22.74 o                         
   5   1  20        104.57        124.85         8.17 o                         
   6   1  20        174.51        192.68        10.24 o                         
   7   1  20         94.69         85.27         6.86 o                         
   8   1  20        407.91        405.95        20.94 o                         
   9   1  20          2.13         10.25         2.96 o                         
  10   1  20        205.31        197.62        12.24 o                         
  11   1  20        100.20         62.24        12.54 o                         
   0   2  20        483.55        460.34        20.02 o                         
   1   2  20         24.79         33.60         4.16 o                         
   2   2  20        681.63        720.14        24.03 o                         
   3   2  20         21.02         24.30         3.48 o                         
   4   2  20        726.22        742.31        15.55 o                         
   5   2  20        275.64        286.52        21.98 o                         
   6   2  20        836.61        869.16        20.30 o                         
   7   2  20         12.88         12.76         3.31 o                         
   8   2  20          0.21          3.62         2.45 o                         
   9   2  20        447.17        467.24        19.42 o                         
  10   2  20        673.09        722.68        21.91 o                         
  11   2  20        486.61        508.71        12.15 o                         
   1   3  20          2.14          3.58         3.23 o                         
   2   3  20       1608.68       1527.39        28.41 o                         
   3   3  20        525.17        528.75        13.27 o                         
   4   3  20          1.51          2.86         2.37 o                         
   5   3  20         22.06         18.51         3.62 o                         
   6   3  20        205.11        229.91        10.12 o                         
   7   3  20       1037.87       1005.76        19.81 o                         
   8   3  20        395.33        395.09        17.63 o                         
   9   3  20        380.11        335.10        33.47 o                         
  10   3  20        256.93        241.83         8.67 o                         
   0   4  20        165.36        160.69        14.87 o                         
   1   4  20         34.97         32.43         5.59 o                         
   2   4  20        134.60        126.69        14.64 o                         
   3   4  20          0.10         -0.59         4.05 o                         
   4   4  20        194.07        209.33        14.33 o                         
   5   4  20         32.49         35.74         3.69 o                         
   6   4  20        525.15        480.69        13.87 o                         
   7   4  20         16.65         13.59         2.65 o                         
   8   4  20         49.78         36.75         3.16 o                         
   9   4  20        164.59        150.87         8.60 o                         
   1   5  20        481.11        451.98        21.81 o                         
   2   5  20        203.80        190.27         9.96 o                         
   3   5  20        183.69        206.09        13.57 o                         
   4   5  20        675.64        652.75        22.70 o                         
   5   5  20         39.26         35.40         5.71 o                         
   6   5  20        168.17        165.20        10.16 o                         
   7   5  20        131.16        121.11         7.66 o                         
   0   6  20        224.03        223.11        11.56 o                         
   1   6  20         21.00         23.81         8.06 o                         
   2   6  20        196.12        187.62        11.13 o                         
   3   6  20         39.43         37.67         5.32 o                         
   1   1  21          9.41          8.82         2.15 o                         
   2   1  21       1135.42       1038.99        22.77 o                         
   3   1  21         69.68         66.36         6.26 o                         
   4   1  21        558.17        501.63        13.12 o                         
   5   1  21         54.32         58.30         6.30 o                         
   6   1  21          0.01          0.36         3.17 o                         
   7   1  21        244.18        202.60        10.49 o                         
   8   1  21        132.78        124.09         7.77 o                         
   9   1  21          0.97          2.42         2.23 o                         
  10   1  21         11.88          8.83         2.49 o                         
  11   1  21          2.43          0.05         2.62 o                         
   0   2  21        125.20        114.92        12.03 o                         
   1   2  21        261.20        243.03        11.70 o                         
   2   2  21          1.98          3.75         3.33 o                         
   3   2  21         19.35         19.74         3.33 o                         
   4   2  21        188.26        197.75         8.46 o                         
   5   2  21        114.90        118.63         8.20 o                         
   6   2  21        440.09        435.15        16.04 o                         
   7   2  21         38.63         40.81         4.94 o                         
   8   2  21          3.87         14.34         3.39 o                         
   9   2  21         35.97         29.32         5.71 o                         
  10   2  21          9.94         13.64         4.15 o                         
   1   3  21        179.85        183.08        11.08 o                         
   2   3  21        218.45        184.05        10.25 o                         
   3   3  21         18.25         11.42         3.98 o                         
   4   3  21          2.04          3.12         2.48 o                         
   5   3  21         18.34         18.64         3.57 o                         
   6   3  21         16.70         20.93         4.75 o                         
   7   3  21         22.81         18.75         3.12 o                         
   8   3  21        157.85        166.75        11.14 o                         
   9   3  21         67.92         63.81         4.74 o                         
   0   4  21        297.36        308.61        18.91 o                         
   1   4  21          5.03          1.71         3.41 o                         
   2   4  21        166.50        149.51        39.11 o                         
   3   4  21          3.69          4.29         3.80 o                         
   4   4  21         73.73         68.17         8.93 o                         
   5   4  21         10.44         14.93         3.13 o                         
   6   4  21        114.07        125.78         6.43 o                         
   7   4  21          0.91          2.08         3.17 o                         
   8   4  21         38.19         37.94         4.88 o                         
   1   5  21          0.49          3.66         2.43 o                         
   2   5  21          0.17          0.09         3.33 o                         
   3   5  21        178.91        195.13        12.39 o                         
   4   5  21        187.90        235.37        12.75 o                         
   5   5  21          0.08          0.69         2.44 o                         
   6   5  21          2.14          5.83         2.34 o                         
   0   6  21         12.88         20.51         3.55 o                         
   1   6  21         20.96         23.00         4.68 o                         
   0   0  22        483.19        515.32        21.71 o                         
   1   0  22        679.69        769.14        18.74 o                         
   2   0  22        120.13        128.02         9.77 o                         
   3   0  22        196.21        224.27        15.72 o                         
   4   0  22        115.16        130.99        12.82 o                         
   5   0  22          6.73          6.61         5.46 o                         
   6   0  22          4.52          0.17         5.31 o                         
   7   0  22         30.70         22.37         5.46 o                         
   8   0  22         41.07         37.24         6.76 o                         
   9   0  22        708.94        647.86        21.58 o                         
  10   0  22       1111.54       1026.50        22.64 o                         
   1   1  22        302.34        321.16        11.08 o                         
   2   1  22        218.39        217.60         8.64 o                         
   3   1  22       1188.51       1236.19        24.06 o                         
   4   1  22        296.54        335.52        12.60 o                         
   5   1  22         77.55         88.47         7.18 o                         
   6   1  22          4.20          6.05         3.25 o                         
   7   1  22        171.19        171.68        13.93 o                         
   8   1  22        100.04        102.35        13.83 o                         
   9   1  22        350.60        334.48        17.58 o                         
  10   1  22          3.68         -1.18         2.96 o                         
   0   2  22        319.86        265.44        17.06 o                         
   1   2  22        551.85        565.90        17.25 o                         
   2   2  22         97.70        107.56         7.62 o                         
   3   2  22         95.62         86.35         6.95 o                         
   4   2  22          6.29          3.90         3.16 o                         
   5   2  22        845.02        881.99        20.36 o                         
   6   2  22        105.57         96.37         8.65 o                         
   7   2  22          1.01          0.61         2.48 o                         
   8   2  22        500.35        553.52        13.86 o                         
   9   2  22        149.05        162.40        10.51 o                         
  10   2  22         25.21         11.73         2.09 o                         
   1   3  22       1593.50       1656.34        28.47 o                         
   2   3  22        703.91        788.68        19.91 o                         
   3   3  22       1226.95       1258.13        25.91 o                         
   4   3  22         10.94          6.03         4.46 o                         
   5   3  22          0.89          0.64         2.52 o                         
   6   3  22        136.71        153.42         7.97 o                         
   7   3  22        248.60        221.81         9.38 o                         
   8   3  22        177.09        191.24        11.53 o                         
   9   3  22         45.87         27.86         2.75 o                         
   0   4  22        154.41        149.39        13.98 o                         
   1   4  22          2.94          6.03         3.43 o                         
   2   4  22         40.03         33.63        14.23 o                         
   3   4  22         27.69         23.16         5.89 o                         
   4   4  22        245.19        198.37        23.17 o                         
   5   4  22        486.21        438.92        35.83 o                         
   6   4  22        234.70        246.76        12.12 o                         
   7   4  22        181.37        156.03         8.78 o                         
   1   5  22         13.42         13.46         2.84 o                         
   2   5  22        114.60         98.74        10.67 o                         
   3   5  22        660.43        608.39        20.38 o                         
   4   5  22          0.32         -1.72         2.85 o                         
   5   5  22         21.67         16.31         3.50 o                         
   1   1  23          1.06          4.62         2.35 o                         
   2   1  23        365.63        314.97        10.76 o                         
   3   1  23          0.18          2.16         2.84 o                         
   4   1  23        315.13        303.53        10.23 o                         
   5   1  23          5.10          3.10         3.59 o                         
   6   1  23        112.02        105.20        10.77 o                         
   7   1  23         51.39         44.52         5.26 o                         
   8   1  23          0.02         -0.01         2.62 o                         
   9   1  23        116.98        103.27        14.22 o                         
  10   1  23          0.02          2.20         2.42 o                         
   0   2  23          5.06         15.21         5.93 o                         
   1   2  23         57.30         58.05         5.03 o                         
   2   2  23        197.03        207.07         8.48 o                         
   3   2  23         49.03         42.56         5.60 o                         
   4   2  23          1.48         -1.82         3.32 o                         
   5   2  23        133.51        131.19        11.91 o                         
   6   2  23         41.96         36.32         4.57 o                         
   7   2  23         33.38         32.76         4.26 o                         
   8   2  23        210.15        191.50         7.83 o                         
   9   2  23          3.48          9.27         4.14 o                         
   1   3  23         61.12         60.99         6.18 o                         
   2   3  23        534.26        573.73        13.05 o                         
   3   3  23         21.18         28.59         5.08 o                         
   4   3  23         48.49         41.08         6.69 o                         
   5   3  23          1.63          2.81         3.42 o                         
   6   3  23          0.91          0.76         2.04 o                         
   7   3  23          4.94          4.84         1.44 o                         
   8   3  23        242.95        195.35         9.44 o                         
   0   4  23         10.95         19.19         6.80 o                         
   1   4  23        141.81        164.91        15.86 o                         
   2   4  23        141.37        184.82        12.79 o                         
   3   4  23          1.12          4.19         3.51 o                         
   4   4  23          1.48          6.13         2.65 o                         
   5   4  23         11.67         16.19         3.55 o                         
   6   4  23          9.73         13.62         3.19 o                         
   1   5  23        250.02        230.18         8.22 o                         
   2   5  23         46.80         59.28         8.84 o                         
   3   5  23         75.23         94.04         7.59 o                         
   4   5  23         52.50         63.45         5.91 o                         
   0   0  24         42.40         65.29         8.45 o                         
   1   0  24       1107.77       1197.40        23.52 o                         
   2   0  24         44.16         57.25         5.54 o                         
   3   0  24        148.04        146.34        12.76 o                         
   4   0  24        289.73        363.66        19.33 o                         
   5   0  24        812.72        892.84        29.04 o                         
   6   0  24        858.46        934.34        28.33 o                         
   7   0  24         29.16         32.74         6.00 o                         
   8   0  24          1.04          1.78         3.34 o                         
   9   0  24          7.35          9.59         3.19 o                         
   1   1  24        286.63        321.68         8.55 o                         
   2   1  24        118.79        151.68         7.16 o                         
   3   1  24        308.48        359.40        10.60 o                         
   4   1  24         44.62         54.13         4.40 o                         
   5   1  24         69.72         80.37         6.66 o                         
   6   1  24         29.13         36.55         4.77 o                         
   7   1  24        188.89        197.36         8.86 o                         
   8   1  24         43.91         40.32         4.13 o                         
   9   1  24         93.54         77.72        10.16 o                         
   0   2  24        277.47        291.53        17.58 o                         
   1   2  24        445.03        481.52        16.46 o                         
   2   2  24        101.80        108.25         6.15 o                         
   3   2  24         77.84         91.63         6.23 o                         
   4   2  24        299.52        313.39        12.52 o                         
   5   2  24        287.66        289.27        11.41 o                         
   6   2  24        272.27        290.31        11.20 o                         
   7   2  24        209.26        193.09         8.58 o                         
   8   2  24         12.51         13.99         2.92 o                         
   1   3  24         30.36         31.41         5.08 o                         
   2   3  24         12.68         10.94         2.49 o                         
   3   3  24        130.51        132.35         9.80 o                         
   4   3  24        178.66        162.97         8.56 o                         
   5   3  24         53.54         43.32         4.54 o                         
   6   3  24         45.88         34.76         7.06 o                         
   7   3  24         34.02         36.00         3.94 o                         
   0   4  24        137.05        131.01        11.36 o                         
   1   4  24        781.58        692.83        87.03 o                         
   2   4  24        303.17        348.22        17.22 o                         
   3   4  24         48.59         39.97         4.55 o                         
   4   4  24         11.45         16.69         2.33 o                         
   5   4  24        625.48        463.48        29.95 o                         
   1   5  24        466.55        396.81        42.01 o                         
   2   5  24        348.27        247.74        71.06 o                         
   1   1  25         16.14         17.83         2.65 o                         
   2   1  25         72.60         67.03         5.13 o                         
   3   1  25          0.54          6.20         2.71 o                         
   4   1  25         10.04          7.14         2.57 o                         
   5   1  25         13.08         16.72         3.86 o                         
   6   1  25         27.73         17.90         3.68 o                         
   7   1  25         10.66         11.99         2.97 o                         
   8   1  25         16.20         14.22         2.53 o                         
   0   2  25          3.10          6.65         4.91 o                         
   1   2  25         64.11         73.74         4.91 o                         
   2   2  25          5.20          5.95         2.49 o                         
   3   2  25         36.86         34.37         3.71 o                         
   4   2  25         87.59         77.96         5.44 o                         
   5   2  25         11.04         11.84         3.40 o                         
   6   2  25         36.55         34.58         4.15 o                         
   7   2  25          0.65          0.38         2.08 o                         
   8   2  25         31.53         34.24         3.77 o                         
   1   3  25         47.49         48.64         5.60 o                         
   2   3  25          9.03         10.31         3.67 o                         
   3   3  25          4.10          6.38         3.00 o                         
   4   3  25         31.28         33.13         3.87 o                         
   5   3  25         42.42         49.72         4.41 o                         
   6   3  25        113.48        130.83         4.69 o                         
   0   4  25         57.13         52.40         8.15 o                         
   1   4  25         24.74         38.86         6.80 o                         
   2   4  25          3.49          0.05         2.39 o                         
   3   4  25          6.75          5.81         1.44 o                         
   4   4  25         41.25         49.54         4.83 o                         
   0   0  26        117.29        111.09        10.40 o                         
   1   0  26         11.52         11.81         3.00 o                         
   2   0  26        501.05        534.75        14.67 o                         
   3   0  26          9.76          6.49         4.28 o                         
   4   0  26        375.57        432.98        19.31 o                         
   5   0  26        410.23        497.03        19.72 o                         
   6   0  26        444.33        505.61        18.77 o                         
   7   0  26         59.21         61.00         6.60 o                         
   8   0  26          0.29         -1.13         3.01 o                         
   1   1  26         47.51         61.55         4.51 o                         
   2   1  26        109.76        143.80         6.50 o                         
   3   1  26         96.25        115.38         7.09 o                         
   4   1  26         43.73         44.00         4.85 o                         
   5   1  26          2.97          6.15         3.13 o                         
   6   1  26          0.56         -1.51         2.68 o                         
   7   1  26        113.25        112.37         7.43 o                         
   0   2  26        740.88        758.86        25.60 o                         
   1   2  26        351.36        381.01         9.85 o                         
   2   2  26          0.81          1.95         2.37 o                         
   3   2  26        123.04        136.21         6.36 o                         
   4   2  26        178.17        208.56         8.90 o                         
   5   2  26        245.64        255.77         9.34 o                         
   6   2  26        662.63        712.62        14.99 o                         
   7   2  26          1.27          4.41         2.76 o                         
   1   3  26        252.16        312.25        12.48 o                         
   2   3  26        306.70        315.29        22.03 o                         
   3   3  26        107.16        136.93         6.26 o                         
   4   3  26        181.60        196.23         7.60 o                         
   5   3  26         70.00         59.06         3.26 o                         
   0   4  26         80.30         49.04         5.94 o                         
   1   4  26        191.29        109.22        24.08 o                         
   2   4  26        130.45         62.37         5.49 o                         
   1   1  27         14.34         11.32         2.54 o                         
   2   1  27          0.00          7.57         2.40 o                         
   3   1  27          0.90          3.23         2.26 o                         
   4   1  27         10.34         11.82         5.48 o                         
   5   1  27        132.49        134.88        10.95 o                         
   6   1  27         20.62         26.77         3.45 o                         
   0   2  27          5.06          5.73         4.39 o                         
   1   2  27         40.81         41.02         4.47 o                         
   2   2  27         39.27         29.91         3.64 o                         
   3   2  27         18.69         26.01         3.54 o                         
   4   2  27          3.22          6.39         3.08 o                         
   5   2  27         12.21         22.46         3.23 o                         
   1   3  27          9.85          9.07         3.00 o                         
   2   3  27         18.89         24.12         5.05 o                         
   3   3  27        172.00        216.14        11.50 o                         
   4   3  27          1.76          1.89         1.32 o                         
   0   0  28        758.84        882.93        23.90 o                         
   1   0  28        188.18        239.29         8.77 o                         
   2   0  28         44.80         41.95         6.20 o                         
   3   0  28         43.59         71.92         7.40 o                         
   4   0  28        198.19        240.17        12.64 o                         
   5   0  28        249.74        287.39        12.96 o                         
   1   1  28        131.32        157.69         5.92 o                         
   2   1  28        283.43        318.54        17.53 o                         
   3   1  28        212.13        255.79         9.49 o                         
   4   1  28         86.44         77.09         5.15 o                         
   5   1  28         17.54         15.63         2.96 o                         
   0   2  28        105.45        128.90         9.89 o                         
   1   2  28         58.35         67.95         5.35 o                         
   2   2  28        142.73        196.92         8.97 o                         
   3   2  28         29.82         36.19         3.57 o                         
   4   2  28        235.24        273.36         8.24 o                         
   1   3  28         19.48         21.78         5.10 o                         
   1   1  29          0.49          2.20         1.52 o                         
   2   1  29         22.04         34.89         3.54 o                         
   3   1  29         84.55        101.57         5.53 o                         
   0   2  29        144.43        190.95        11.21 o                         
   1   2  29          0.00         -0.64         2.18 o                         
   0   0  30        194.94        264.40        10.20 o                         
   1   0  30         57.55         19.96         3.70 o                         
                                                                                
